# Supplementary material for: Vibrio vulnificus mutation rate: an in vitro approach
Source: Front Microbiol. 2023 Aug 9;14:1223293. doi: 10.3389/fmicb.2023.1223293 (PMC10445137; doi:10.3389/fmicb.2023.1223293)
Supplement: Supplementary file 1 [file Table_1.XLSX]

## Sheet: ChroI
		LI	LI	LI	LI	LI	LI	LI	LI	LI	LI	LI	LI	LI	LI	LI	LI	LI	LI	LI	LI	LII	LII	LII	LII	LII	LII	LII	LII	LII	LII	LII	LII	LII	LII	LII	LII	LII	LII	LII	LII	LII	LII	LII	LII	LII	LII	LII	LII
		106-2A	93U204	ATCC_29306	C7184K2	CECT4608	CG100	CG64	CMCP6	FLA112	FORC_009	FORC_016	FORC_017	LSU1657	MO6-24/O	NV1	S2-22	S3-16	SC9794	yb158	YJ016	2322	94-8-112	94-9-119	95-8-161	95-8-6	95-8-7	960426-1_4C	99-578_DP-B1	99-796_DP-E7	A14	AB17-319	ATCC_27562	ATCC_29307	ATCC_33147	ATCC_43382	ATL_6-1306	ATL_71503	B2_C224	CECT4604	CECT4606	CECT4865	CECT4866	CECT4999	CECT5763	CECT5769	CECT7030	CECT898	CIP8190
LI	106-2A	0	541.165	530.544	531.919	479.191	524.075	524.695	545.479	577.126	556.261	556.261	538.685	524.829	537.553	547.527	529.547	451.883	525.126	518.252	514.72	1286.13	1279.41	1272.54	1284.24	1284.13	1284.13	1281.25	1239.06	1239.09	1284.08	1278.09	1272.86	1252.65	1280.76	1269.39	1252.62	1252.43	1272.86	1280.71	1275.91	1281.09	1281.33	1286.45	1282.19	1266.21	1266.31	1282.68	1279.41
LI	93U204	541.165	0	438.647	481.132	499.544	447.651	446.33	446.896	469.082	509.922	509.922	448.325	455.199	449.834	456.951	443.311	495.419	441.559	456.897	460.941	1275.53	1269.14	1273.92	1276.93	1276.77	1276.77	1268.31	1236.82	1236.85	1276.72	1277.85	1265.94	1252.32	1270.44	1265.34	1252.3	1252.11	1265.94	1270.38	1268.17	1270.76	1271.17	1276.31	1271.97	1249.41	1249.52	1272.3	1269.14
LI	ATCC_29306	530.544	438.647	0	458.973	478.463	456.655	395.731	387.968	419.615	482.938	482.938	410.666	417.675	107.424	421.988	90.63	473.826	397.78	445.791	444.389	1264.29	1260.3	1259.01	1253.54	1253.43	1253.43	1261.6	1210.4	1210.43	1253.37	1263	1244.56	1221.65	1261.33	1243.72	1221.62	1221.43	1244.56	1261.27	1247.85	1261.65	1262.05	1267.36	1262.73	1241.59	1241.7	1263.19	1260.3
LI	C7184K2	531.919	481.132	458.973	0	505.366	495.311	470.133	462.127	496.12	514.208	514.208	459.863	462.72	472.29	459.108	459.404	512.133	448.541	489.785	489.974	1249.95	1247.47	1240.49	1244.94	1244.83	1244.83	1247.15	1203.02	1203.05	1244.77	1239.55	1236.9	1213.75	1248.52	1239.79	1213.72	1213.53	1236.9	1248.47	1240.76	1248.85	1249.33	1254.61	1250.03	1225.34	1225.45	1250.38	1247.47
LI	CECT4608	479.191	499.544	478.463	505.366	0	487.17	479.487	477.87	514.64	519.627	519.627	470.511	489.165	488.437	490.513	481.698	426.678	460.887	466.251	491.025	1310.87	1302.76	1294.11	1307.45	1307.34	1307.34	1302.09	1264.26	1264.29	1307.29	1300.12	1303.95	1280.12	1303.86	1300.2	1280.09	1279.9	1303.95	1303.76	1295.99	1304.19	1304.51	1309.71	1305.24	1288.5	1288.61	1305.72	1302.76
LI	CG100	524.075	447.651	456.655	495.311	487.17	0	451.991	462.1	464.014	480.727	480.727	446.519	454.121	470.025	460.887	459.243	494.368	457.814	301.381	444.982	1272.92	1269.25	1272.78	1272.81	1272.7	1272.7	1270.76	1238.82	1238.84	1272.65	1273.57	1269.82	1252.81	1270.52	1265.67	1252.78	1252.59	1269.82	1270.46	1269.9	1270.84	1270.92	1276.21	1271.84	1251.97	1252.08	1272.41	1269.25
LI	CG64	524.695	446.33	395.731	470.133	479.487	451.991	0	420.209	458.865	473.314	473.314	424.333	433.66	411.717	413.847	404.358	474.204	417.082	451.128	441.72	1271.25	1269.58	1266.93	1262.05	1261.89	1261.89	1271.11	1222.32	1222.35	1261.84	1269.98	1258.71	1232.37	1270.3	1250.76	1232.35	1232.16	1258.71	1270.25	1257.2	1270.63	1271.25	1276.45	1271.65	1254.1	1254.21	1272.22	1269.58
LI	CMCP6	545.479	446.896	387.968	462.127	477.87	462.1	420.209	0	440.346	503.291	503.291	418.78	422.85	414.709	403.279	400.934	486.604	413.038	460.833	466.386	1270.82	1268.66	1272.76	1272.24	1272.08	1272.08	1268.82	1233.45	1233.48	1272.03	1273.62	1266.8	1243.29	1270.06	1265.1	1243.27	1243.08	1266.8	1270.01	1267.01	1270.38	1270.36	1275.61	1271.41	1248.66	1248.76	1271.92	1268.66
LI	FLA112	577.126	469.082	419.615	496.12	514.64	464.014	458.865	440.346	0	516.23	516.23	451.937	466.952	447.516	441.343	433.31	510.596	449.214	469.837	484.34	1226.31	1228.57	1232.59	1235.02	1234.8	1234.85	1231.19	1207.41	1207.44	1234.8	1237.85	1224.83	1207.63	1229.68	1222.05	1207.6	1207.41	1224.83	1229.62	1229.03	1230	1230.54	1235.72	1231.19	1215.01	1215.07	1231.62	1228.57
LI	FORC_009	556.261	509.922	482.938	514.208	519.627	480.727	473.314	503.291	516.23	0	0	481.833	485.688	495.257	500.703	484.259	519.114	499.085	497.872	489.381	1297.5	1287.85	1289.34	1285.8	1285.7	1285.7	1288.34	1254.34	1254.37	1285.64	1294.16	1285.02	1264.05	1288.74	1278.44	1264.02	1263.83	1285.02	1288.69	1276.05	1289.07	1289.6	1294.92	1290.12	1278.09	1278.2	1290.66	1287.85
LI	FORC_016	556.261	509.922	482.938	514.208	519.627	480.727	473.314	503.291	516.23	0	0	481.833	485.688	495.257	500.703	484.259	519.114	499.085	497.872	489.381	1297.5	1287.85	1289.34	1285.8	1285.7	1285.7	1288.34	1254.34	1254.37	1285.64	1294.16	1285.02	1264.05	1288.74	1278.44	1264.02	1263.83	1285.02	1288.69	1276.05	1289.07	1289.6	1294.92	1290.12	1278.09	1278.2	1290.66	1287.85
LI	FORC_017	538.685	448.325	410.666	459.863	470.511	446.519	424.333	418.78	451.937	481.833	481.833	0	447.139	424.09	415.895	414.062	486.361	405.49	446.788	449.996	1272.22	1268.69	1271.44	1272.89	1272.78	1272.78	1271.06	1235.12	1235.15	1272.73	1275.18	1269.33	1247.04	1269.49	1261.78	1247.01	1246.82	1269.33	1269.44	1268.9	1269.82	1270.38	1275.59	1270.84	1254.61	1254.72	1271.25	1268.69
LI	LSU1657	524.829	455.199	417.675	462.72	489.165	454.121	433.66	422.85	466.952	485.688	485.688	447.139	0	440.346	438.216	426.166	469.864	413.685	464.877	443.958	1265.18	1262.54	1250.25	1262.94	1262.84	1262.84	1264.72	1228.68	1228.71	1262.78	1253.91	1262.54	1237.66	1263.83	1253.32	1237.63	1237.44	1262.54	1263.78	1260.63	1264.16	1264.29	1269.49	1265.24	1247.77	1247.82	1265.69	1262.54
LI	MO6-24/O	537.553	449.834	107.424	472.29	488.437	470.025	411.717	414.709	447.516	495.257	495.257	424.09	440.346	0	438.351	59.5484	489.947	411.663	456.87	455.28	1254.26	1249.71	1249.25	1244.8	1244.69	1244.69	1251.54	1212.61	1212.64	1244.64	1251.3	1233.67	1224.26	1250.73	1234.07	1224.23	1224.04	1233.67	1250.68	1238.31	1251.06	1251.46	1256.77	1252.13	1231.78	1231.89	1252.57	1249.71
LI	NV1	547.527	456.951	421.988	459.108	490.513	460.887	413.847	403.279	441.343	500.703	500.703	415.895	438.216	438.351	0	425.384	482.264	429.482	459.485	457.14	1271.19	1269.39	1271.3	1272.78	1272.68	1272.68	1271.27	1236.63	1236.66	1272.62	1274.91	1272.33	1248.31	1270.52	1262.27	1248.28	1248.09	1272.33	1270.46	1270.09	1270.79	1271.11	1276.34	1271.89	1249.52	1249.63	1272.43	1269.39
LI	S2-22	529.547	443.311	90.63	459.404	481.698	459.243	404.358	400.934	433.31	484.259	484.259	414.062	426.166	59.5484	425.384	0	478.355	398.966	449.808	447.974	1264.45	1260.63	1259.09	1254.53	1254.43	1254.43	1262.94	1212.51	1212.53	1254.37	1262.86	1246.04	1224.15	1261.65	1244.05	1224.13	1223.94	1246.04	1261.6	1249.2	1261.97	1262.38	1267.69	1263.05	1242.43	1242.54	1263.51	1260.63
LI	S3-16	451.883	495.419	473.826	512.133	426.678	494.368	474.204	486.604	510.596	519.114	519.114	486.361	469.864	489.947	482.264	478.355	0	473.287	494.88	493.936	1303.86	1294.59	1287.58	1300.52	1300.41	1300.41	1297.21	1260.81	1260.84	1300.36	1294.3	1296.88	1271.87	1295.91	1289.79	1271.84	1271.65	1296.88	1295.86	1293.24	1296.24	1296.53	1301.68	1297.4	1284.32	1284.43	1297.83	1294.59
LI	SC9794	525.126	441.559	397.78	448.541	460.887	457.814	417.082	413.038	449.214	499.085	499.085	405.49	413.685	411.663	429.482	398.966	473.287	0	455.118	448.352	1266.15	1263.54	1250.92	1263.13	1263.02	1263.02	1262.76	1221.86	1221.89	1262.97	1252.3	1257.69	1235.07	1265.07	1251.78	1235.04	1234.85	1257.69	1265.02	1258.15	1265.4	1265.34	1270.49	1266.53	1244.86	1244.96	1266.99	1263.54
LI	yb158	518.252	456.897	445.791	489.785	466.251	301.381	451.128	460.833	469.837	497.872	497.872	446.788	464.877	456.87	459.485	449.808	494.88	455.118	0	444.416	1265.88	1264.86	1267.66	1268.28	1268.17	1268.17	1266.39	1233.13	1233.16	1268.12	1270.57	1267.85	1245.91	1266.12	1259.06	1245.88	1245.69	1267.85	1266.07	1266.56	1266.45	1266.74	1272	1267.66	1248.68	1248.79	1268.04	1264.86
LI	YJ016	514.72	460.941	444.389	489.974	491.025	444.982	441.72	466.386	484.34	489.381	489.381	449.996	443.958	455.28	457.14	447.974	493.936	448.352	444.416	0	1288.12	1281.71	1281.98	1284.16	1284.05	1284.05	1284.81	1241.49	1241.51	1284	1283.94	1275.72	1257.5	1282.89	1268.9	1257.47	1257.28	1275.72	1282.84	1277.39	1283.22	1283.57	1288.85	1284.4	1269.31	1269.36	1284.75	1281.71
LII	2322	1286.13	1275.53	1264.29	1249.95	1310.87	1272.92	1271.25	1270.82	1226.31	1297.5	1297.5	1272.22	1265.18	1254.26	1271.19	1264.45	1303.86	1266.15	1265.88	1288.12	0	315.723	268.278	279.357	279.169	279.169	323.459	362.52	362.547	279.115	277.524	348.853	355.296	316.774	336.668	355.269	355.08	348.853	316.72	320.656	317.097	317.852	323.217	318.472	299.09	299.198	318.715	315.723
LII	94-8-112	1279.41	1269.14	1260.3	1247.47	1302.76	1269.25	1269.58	1268.66	1228.57	1287.85	1287.85	1268.69	1262.54	1249.71	1269.39	1260.63	1294.59	1263.54	1264.86	1281.71	315.723	0	323.001	323.378	323.19	323.19	202.017	337.261	337.288	323.136	323.81	334.727	341.062	11.0524	338.07	341.035	340.847	334.727	10.9446	267.604	11.3759	2.69572	8.27585	12.8855	334.269	334.377	12.9394	0.269572
LII	94-9-119	1272.54	1273.92	1259.01	1240.49	1294.11	1272.78	1266.93	1272.76	1232.59	1289.34	1289.34	1271.44	1250.25	1249.25	1271.3	1259.09	1287.58	1250.92	1267.66	1281.98	268.278	323.001	0	277.174	276.877	276.931	325.751	365.432	365.459	276.931	272.483	350.956	366.052	324.753	346.049	366.025	365.836	350.956	324.699	316.963	325.077	325.023	330.387	326.29	299.494	299.548	326.64	323.001
LII	95-8-161	1284.24	1276.93	1253.54	1244.94	1307.45	1272.81	1262.05	1272.24	1235.02	1285.8	1285.8	1272.89	1262.94	1244.8	1272.78	1254.53	1300.52	1263.13	1268.28	1284.16	279.357	323.378	277.174	0	0.404358	0.458272	330.657	358.207	358.234	0.404358	279.789	348.368	355.403	324.187	339.418	355.377	355.188	348.368	324.133	321.788	324.511	325.535	330.926	325.912	299.629	299.737	326.101	323.378
LII	95-8-6	1284.13	1276.77	1253.43	1244.83	1307.34	1272.7	1261.89	1272.08	1234.8	1285.7	1285.7	1272.78	1262.84	1244.69	1272.68	1254.43	1300.41	1263.02	1268.17	1284.05	279.169	323.19	276.877	0.404358	0	0.215657	330.576	358.018	358.045	0.161743	279.6	348.233	355.215	323.998	339.229	355.188	354.999	348.233	323.944	321.599	324.322	325.346	330.738	325.724	299.44	299.494	325.885	323.19
LII	95-8-7	1284.13	1276.77	1253.43	1244.83	1307.34	1272.7	1261.89	1272.08	1234.85	1285.7	1285.7	1272.78	1262.84	1244.69	1272.68	1254.43	1300.41	1263.02	1268.17	1284.05	279.169	323.19	276.931	0.458272	0.215657	0	330.576	358.018	358.045	0.215657	279.6	348.233	355.215	323.998	339.229	355.188	354.999	348.233	323.944	321.599	324.322	325.346	330.738	325.724	299.44	299.494	325.885	323.19
LII	960426-1_4C	1281.25	1268.31	1261.6	1247.15	1302.09	1270.76	1271.11	1268.82	1231.19	1288.34	1288.34	1271.06	1264.72	1251.54	1271.27	1262.94	1297.21	1262.76	1266.39	1284.81	323.459	202.017	325.751	330.657	330.576	330.576	0	342.518	342.545	330.522	334.08	339.795	345.726	204.713	341.467	345.699	345.51	339.795	204.659	269.087	205.036	204.174	209.646	206.33	339.741	339.795	206.654	202.017
LII	99-578_DP-B1	1239.06	1236.82	1210.4	1203.02	1264.26	1238.82	1222.32	1233.45	1207.41	1254.34	1254.34	1235.12	1228.68	1212.61	1236.63	1212.51	1260.81	1221.86	1233.13	1241.49	362.52	337.261	365.432	358.207	358.018	358.018	342.518	0	0.0269572	357.964	369.044	288.037	92.3553	338.42	341.332	92.2744	92.1396	288.037	338.367	333.46	338.744	339.337	344.621	340.011	378.883	378.991	340.361	337.261
LII	99-796_DP-E7	1239.09	1236.85	1210.43	1203.05	1264.29	1238.84	1222.35	1233.48	1207.44	1254.37	1254.37	1235.15	1228.71	1212.64	1236.66	1212.53	1260.84	1221.89	1233.16	1241.51	362.547	337.288	365.459	358.234	358.045	358.045	342.545	0.0269572	0	357.991	369.071	288.064	92.3823	338.447	341.359	92.3014	92.1666	288.064	338.393	333.487	338.771	339.364	344.648	340.038	378.91	379.018	340.388	337.288
LII	A14	1284.08	1276.72	1253.37	1244.77	1307.29	1272.65	1261.84	1272.03	1234.8	1285.64	1285.64	1272.73	1262.78	1244.64	1272.62	1254.37	1300.36	1262.97	1268.12	1284	279.115	323.136	276.931	0.404358	0.161743	0.215657	330.522	357.964	357.991	0	279.546	348.179	355.161	323.944	339.175	355.134	354.945	348.179	323.891	321.545	324.268	325.292	330.684	325.67	299.386	299.494	325.885	323.136
LII	AB17-319	1278.09	1277.85	1263	1239.55	1300.12	1273.57	1269.98	1273.62	1237.85	1294.16	1294.16	1275.18	1253.91	1251.3	1274.91	1262.86	1294.3	1252.3	1270.57	1283.94	277.524	323.81	272.483	279.789	279.6	279.6	334.08	369.044	369.071	279.546	0	356.455	370.392	325.292	346.669	370.365	370.176	356.455	325.238	329.929	325.589	325.831	331.223	326.883	301.813	301.867	327.206	323.81
LII	ATCC_27562	1272.86	1265.94	1244.56	1236.9	1303.95	1269.82	1258.71	1266.8	1224.83	1285.02	1285.02	1269.33	1262.54	1233.67	1272.33	1246.04	1296.88	1257.69	1267.85	1275.72	348.853	334.727	350.956	348.368	348.233	348.233	339.795	288.037	288.064	348.179	356.455	0	280.301	335.59	330.333	280.274	280.085	0	335.536	317.232	335.913	336.776	342.087	337.207	373.788	373.896	337.531	334.727
LII	ATCC_29307	1252.65	1252.32	1221.65	1213.75	1280.12	1252.81	1232.37	1243.29	1207.63	1264.05	1264.05	1247.04	1237.66	1224.26	1248.31	1224.15	1271.87	1235.07	1245.91	1257.5	355.296	341.062	366.052	355.403	355.215	355.215	345.726	92.3553	92.3823	355.161	370.392	280.301	0	342.221	341.413	0.134786	0.377401	280.301	342.168	330.926	342.545	343.084	348.368	343.812	381.983	382.091	344.162	341.062
LII	ATCC_33147	1280.76	1270.44	1261.33	1248.52	1303.86	1270.52	1270.3	1270.06	1229.68	1288.74	1288.74	1269.49	1263.83	1250.73	1270.52	1261.65	1295.91	1265.07	1266.12	1282.89	316.774	11.0524	324.753	324.187	323.998	323.998	204.713	338.42	338.447	323.944	325.292	335.59	342.221	0	339.04	342.194	342.006	335.59	0.323486	268.197	0.700887	12.4273	18.897	2.21049	335.293	335.401	2.31832	11.0524
LII	ATCC_43382	1269.39	1265.34	1243.72	1239.79	1300.2	1265.67	1250.76	1265.1	1222.05	1278.44	1278.44	1261.78	1253.32	1234.07	1262.27	1244.05	1289.79	1251.78	1259.06	1268.9	336.668	338.07	346.049	339.418	339.229	339.229	341.467	341.332	341.359	339.175	346.669	330.333	341.413	339.04	0	341.386	341.197	330.333	338.987	327.206	339.364	340.2	345.564	340.739	360.714	360.822	340.981	338.07
LII	ATL_6-1306	1252.62	1252.3	1221.62	1213.72	1280.09	1252.78	1232.35	1243.27	1207.6	1264.02	1264.02	1247.01	1237.63	1224.23	1248.28	1224.13	1271.84	1235.04	1245.88	1257.47	355.269	341.035	366.025	355.377	355.188	355.188	345.699	92.2744	92.3014	355.134	370.365	280.274	0.134786	342.194	341.386	0	0.350443	280.274	342.141	330.899	342.518	343.057	348.341	343.785	381.956	382.064	344.135	341.035
LII	ATL_71503	1252.43	1252.11	1221.43	1213.53	1279.9	1252.59	1232.16	1243.08	1207.41	1263.83	1263.83	1246.82	1237.44	1224.04	1248.09	1223.94	1271.65	1234.85	1245.69	1257.28	355.08	340.847	365.836	355.188	354.999	354.999	345.51	92.1396	92.1666	354.945	370.176	280.085	0.377401	342.006	341.197	0.350443	0	280.085	341.952	330.711	342.329	342.868	348.152	343.596	381.768	381.875	343.947	340.847
LII	B2_C224	1272.86	1265.94	1244.56	1236.9	1303.95	1269.82	1258.71	1266.8	1224.83	1285.02	1285.02	1269.33	1262.54	1233.67	1272.33	1246.04	1296.88	1257.69	1267.85	1275.72	348.853	334.727	350.956	348.368	348.233	348.233	339.795	288.037	288.064	348.179	356.455	0	280.301	335.59	330.333	280.274	280.085	0	335.536	317.232	335.913	336.776	342.087	337.207	373.788	373.896	337.531	334.727
LII	CECT4604	1280.71	1270.38	1261.27	1248.47	1303.76	1270.46	1270.25	1270.01	1229.62	1288.69	1288.69	1269.44	1263.78	1250.68	1270.46	1261.6	1295.86	1265.02	1266.07	1282.84	316.72	10.9446	324.699	324.133	323.944	323.944	204.659	338.367	338.393	323.891	325.238	335.536	342.168	0.323486	338.987	342.141	341.952	335.536	0	268.143	0.646972	12.3733	18.8431	2.10266	335.24	335.347	2.21049	10.9446
LII	CECT4606	1275.91	1268.17	1247.85	1240.76	1295.99	1269.9	1257.2	1267.01	1229.03	1276.05	1276.05	1268.9	1260.63	1238.31	1270.09	1249.2	1293.24	1258.15	1266.56	1277.39	320.656	267.604	316.963	321.788	321.599	321.599	269.087	333.46	333.487	321.545	329.929	317.232	330.926	268.197	327.206	330.899	330.711	317.232	268.143	0	268.52	269.761	275.098	269.895	340.415	340.523	270.111	267.604
LII	CECT4865	1281.09	1270.76	1261.65	1248.85	1304.19	1270.84	1270.63	1270.38	1230	1289.07	1289.07	1269.82	1264.16	1251.06	1270.79	1261.97	1296.24	1265.4	1266.45	1283.22	317.097	11.3759	325.077	324.511	324.322	324.322	205.036	338.744	338.771	324.268	325.589	335.913	342.545	0.700887	339.364	342.518	342.329	335.913	0.646972	268.52	0	12.7507	19.2205	2.53398	335.617	335.725	2.48006	11.3759
LII	CECT4866	1281.33	1271.17	1262.05	1249.33	1304.51	1270.92	1271.25	1270.36	1230.54	1289.6	1289.6	1270.38	1264.29	1251.46	1271.11	1262.38	1296.53	1265.34	1266.74	1283.57	317.852	2.69572	325.023	325.535	325.346	325.346	204.174	339.337	339.364	325.292	325.831	336.776	343.084	12.4273	340.2	343.057	342.868	336.776	12.3733	269.761	12.7507	0	6.5506	10.5672	336.237	336.345	14.3682	2.58789
LII	CECT4999	1286.45	1276.31	1267.36	1254.61	1309.71	1276.21	1276.45	1275.61	1235.72	1294.92	1294.92	1275.59	1269.49	1256.77	1276.34	1267.69	1301.68	1270.49	1272	1288.85	323.217	8.27585	330.387	330.926	330.738	330.738	209.646	344.621	344.648	330.684	331.223	342.087	348.368	18.897	345.564	348.341	348.152	342.087	18.8431	275.098	19.2205	6.5506	0	17.0909	341.574	341.682	20.8379	8.16803
LII	CECT5763	1282.19	1271.97	1262.73	1250.03	1305.24	1271.84	1271.65	1271.41	1231.19	1290.12	1290.12	1270.84	1265.24	1252.13	1271.89	1263.05	1297.4	1266.53	1267.66	1284.4	318.472	12.8855	326.29	325.912	325.724	325.724	206.33	340.011	340.038	325.67	326.883	337.207	343.812	2.21049	340.739	343.785	343.596	337.207	2.10266	269.895	2.53398	10.5672	17.0909	0	336.83	336.938	4.15141	12.8855
LII	CECT5769	1266.21	1249.41	1241.59	1225.34	1288.5	1251.97	1254.1	1248.66	1215.01	1278.09	1278.09	1254.61	1247.77	1231.78	1249.52	1242.43	1284.32	1244.86	1248.68	1269.31	299.09	334.269	299.494	299.629	299.44	299.44	339.741	378.883	378.91	299.386	301.813	373.788	381.983	335.293	360.714	381.956	381.768	373.788	335.24	340.415	335.617	336.237	341.574	336.83	0	0.161743	337.234	334.269
LII	CECT7030	1266.31	1249.52	1241.7	1225.45	1288.61	1252.08	1254.21	1248.76	1215.07	1278.2	1278.2	1254.72	1247.82	1231.89	1249.63	1242.54	1284.43	1244.96	1248.79	1269.36	299.198	334.377	299.548	299.737	299.494	299.494	339.795	378.991	379.018	299.494	301.867	373.896	382.091	335.401	360.822	382.064	381.875	373.896	335.347	340.523	335.725	336.345	341.682	336.938	0.161743	0	337.288	334.377
LII	CECT898	1282.68	1272.3	1263.19	1250.38	1305.72	1272.41	1272.22	1271.92	1231.62	1290.66	1290.66	1271.25	1265.69	1252.57	1272.43	1263.51	1297.83	1266.99	1268.04	1284.75	318.715	12.9394	326.64	326.101	325.885	325.885	206.654	340.361	340.388	325.885	327.206	337.531	344.162	2.31832	340.981	344.135	343.947	337.531	2.21049	270.111	2.48006	14.3682	20.8379	4.15141	337.234	337.288	0	12.9394
LII	CIP8190	1279.41	1269.14	1260.3	1247.47	1302.76	1269.25	1269.58	1268.66	1228.57	1287.85	1287.85	1268.69	1262.54	1249.71	1269.39	1260.63	1294.59	1263.54	1264.86	1281.71	315.723	0.269572	323.001	323.378	323.19	323.19	202.017	337.261	337.288	323.136	323.81	334.727	341.062	11.0524	338.07	341.035	340.847	334.727	10.9446	267.604	11.3759	2.58789	8.16803	12.8855	334.269	334.377	12.9394	0
LII	E64MW	1288.12	1276.93	1265.1	1248.44	1312.76	1271.49	1273.97	1274.97	1238.04	1301.49	1301.49	1273.4	1270.57	1253.75	1272.89	1266.45	1306.35	1266.37	1270.11	1289.63	337.234	316.396	341.709	336.102	335.913	335.913	324.268	336.048	336.075	335.86	340.847	325.427	346.939	317.825	342.221	346.912	346.723	325.427	317.771	324.052	318.149	318.445	323.729	319.443	353.193	353.247	319.766	316.396
LII	ENV1	1278.04	1265.77	1245.23	1239.95	1300.87	1266.58	1256.88	1265.4	1226.23	1281.89	1281.89	1269.09	1262.19	1233.56	1268.93	1246.85	1295	1255.72	1264.99	1274.67	333.568	310.601	332.301	323.297	323.109	323.082	312.946	302.81	302.837	323.055	336.668	295.532	315.049	311.194	320.898	315.022	314.833	295.532	311.14	294.831	311.517	312.73	318.095	312.838	346.669	346.723	313.135	310.601
LII	FLA144	1252.51	1252.19	1221.51	1213.61	1279.98	1252.67	1232.24	1243.16	1207.49	1263.91	1263.91	1246.9	1237.52	1224.13	1248.14	1223.96	1271.68	1234.94	1245.77	1257.36	355.161	340.874	365.809	355.269	355.08	355.08	345.483	92.2205	92.2475	355.026	370.257	280.166	0.458272	342.087	341.278	0.431315	0.242615	280.166	342.033	330.792	342.41	342.949	348.233	343.677	381.848	381.956	344.028	340.927
LII	JY1305	1273.21	1256.93	1248.55	1233.4	1295.97	1260.6	1259.44	1257.93	1222.67	1288.66	1288.66	1258.71	1255.99	1237.12	1260.54	1249.95	1291.3	1253	1255.07	1270.84	337.72	314.213	348.772	342.168	341.979	341.979	314.59	306.072	306.099	341.925	345.888	315.264	311.436	314.995	336.48	311.409	311.221	315.264	314.941	320.197	315.318	316.343	321.626	316.639	352.276	352.33	316.936	314.213
LII	JY1701	1270.06	1257.58	1230.08	1225.45	1290.33	1262.05	1245.37	1253.64	1216.58	1269.9	1269.9	1258.95	1249.84	1219.3	1257.12	1230.7	1286.67	1241.78	1253.94	1266.72	347.936	326.263	341.574	337.45	337.261	337.261	327.665	317.798	317.825	337.207	350.336	307.743	328.365	327.988	338.906	328.338	328.15	307.743	327.934	307.932	328.312	328.285	333.649	329.578	366.725	366.833	329.929	326.263
LII	LSU1015	1264.29	1254.99	1234.83	1230.3	1292.92	1256.66	1244.05	1258.23	1218.22	1274.19	1274.19	1257.77	1248.23	1223.51	1255.94	1235.42	1283.49	1246.34	1253.19	1265.13	329.498	314.968	336.884	329.417	329.228	329.282	315.911	292.944	292.971	329.228	341.547	296.583	286.393	316.666	312.488	286.366	286.177	296.583	316.612	303.592	316.989	316.963	322.273	318.176	349.015	349.122	318.607	314.968
LII	LSU2098	1267.04	1259.09	1240.41	1234.88	1296.59	1260.49	1247.87	1261.68	1222.75	1277.8	1277.8	1261	1252.13	1229.79	1260.03	1241.38	1287.45	1250.68	1256.56	1269.28	325.184	310.008	332.301	324.888	324.699	324.699	310.87	287.552	287.579	324.645	337.369	291.65	281.406	311.706	307.312	281.379	281.19	291.65	311.652	298.443	312.029	312.002	317.313	313.215	344.971	345.079	313.647	310.008
LII	NB-VV-101	1259.36	1259.57	1246.28	1225.9	1284.16	1260.14	1251.46	1258.31	1223.13	1282.46	1282.46	1259.6	1238.28	1237.23	1257.82	1247.34	1276.29	1236.09	1255.58	1266.99	297.365	345.429	289.951	301.193	301.031	301.031	351.683	380.743	380.77	300.977	289.304	370.58	383.008	345.78	363.275	382.981	382.792	370.58	345.726	342.922	346.103	347.505	352.735	347.424	302.702	302.81	347.721	345.429
LII	NV22	1165.76	1200.75	1181.4	1187.52	1167.06	1201.1	1185.85	1192.86	1157.51	1205.98	1205.98	1196.49	1179.24	1174.39	1193.99	1183.66	1161.96	1176.09	1192.07	1203.13	490.109	468.866	481.455	488.033	487.844	487.844	474.959	469.891	469.918	487.79	484.663	470.726	474.662	469.918	483.962	474.635	474.446	470.726	469.864	461.183	470.241	470.888	476.172	471.454	508.116	508.224	471.859	468.866
LII	PD-2-51	1281.25	1270.92	1261.81	1249.01	1304.35	1271	1270.79	1270.55	1230.16	1289.23	1289.23	1269.98	1264.32	1251.22	1271	1262.14	1296.4	1265.56	1266.61	1283.38	317.286	11.5646	325.265	324.699	324.511	324.511	205.225	338.933	338.96	324.457	325.804	336.102	342.734	0.889587	339.553	342.707	342.518	336.102	0.781758	268.709	1.21307	12.9394	19.4092	2.66876	335.806	335.913	2.77659	11.5646
LII	R02	1294.35	1286.48	1266.42	1256.58	1317.8	1284	1273.97	1285.26	1245.31	1296.78	1296.78	1283.57	1274.21	1255.88	1284.35	1266.8	1309.66	1274.48	1280.14	1293.03	331.6	40.5166	334.7	324.591	324.403	324.403	229.783	342.653	342.68	324.349	332.301	340.038	346.723	30.839	342.814	346.696	346.508	340.038	30.7851	276.796	31.0008	39.681	33.8313	29.5181	347.424	347.532	32.6182	40.5166
LII	Ra3	1280.82	1270.49	1261.38	1248.58	1303.92	1270.52	1270.36	1270.11	1229.73	1288.74	1288.74	1269.55	1263.89	1250.79	1270.57	1261.7	1295.97	1265.13	1266.18	1282.95	316.828	11.1064	324.807	324.241	324.052	324.052	204.713	338.474	338.501	323.998	325.346	335.644	342.275	0.431315	339.094	342.248	342.06	335.644	0.323486	268.251	0.754801	12.4812	18.9509	2.21049	335.293	335.401	2.31832	11.1064
LII	SC9613	1254.34	1294.48	1278.66	1251.57	1284.59	1293.7	1288.66	1297.07	1267.77	1312.3	1312.3	1293.38	1281.79	1270.06	1293.49	1281.27	1280.44	1280.06	1289.47	1304.03	330.657	368.612	322.893	328.932	328.743	328.743	368.127	380.662	380.689	328.689	327.476	373.977	381.309	369.664	388.803	381.282	381.094	373.977	369.61	362.817	369.933	370.634	375.999	371.254	344.567	344.675	371.605	368.612
LII	SC9629	1253.13	1287.91	1275.02	1251.22	1278.96	1290.49	1284.75	1291.55	1251.49	1309.18	1309.18	1290.87	1277.15	1265.5	1288.42	1276.13	1273.86	1278.39	1284.13	1299.01	311.302	363.491	322.192	321.384	321.195	321.195	368.208	396.271	396.298	321.141	318.041	386.728	399.91	364.218	375.864	399.883	399.694	386.728	364.165	360.849	364.515	365.566	370.931	365.863	336.695	336.803	366.132	363.491
LII	SC9729	1280.84	1271.73	1251.03	1245.1	1305.75	1267.31	1260.73	1271.89	1234.02	1281.44	1281.44	1274.51	1262.14	1241.24	1271.49	1251.76	1301.55	1260.33	1268.39	1281.49	280.678	323.378	284.263	272.699	272.51	272.51	324.268	355.188	355.215	272.456	292	342.976	359.312	324.538	340.361	359.285	359.097	342.976	324.484	310.223	324.861	325.4	330.738	326.074	304.05	304.158	326.478	323.378
LII	SC9740	1229.27	1268.23	1251.68	1222.7	1257.9	1267.15	1262.11	1267.28	1233.86	1285.78	1285.78	1264.86	1254.53	1241.11	1264.29	1253.7	1246.39	1252.54	1261.08	1274.83	360.768	385.892	350.362	353.651	353.516	353.516	397.322	424.333	424.36	353.463	355.215	418.618	426.57	387.078	416.03	426.543	426.355	418.618	387.024	389.45	387.402	388.103	393.467	388.857	372.009	372.117	389.019	385.892
LII	SC9761	1280.79	1273.57	1252.65	1243.59	1302.27	1272.51	1260.06	1272.08	1233.75	1283.13	1283.13	1270.36	1260.63	1242.48	1271.17	1253.16	1297.91	1263.54	1267.58	1280.79	277.659	323.378	206.222	276.122	275.934	275.934	324.025	357.506	357.533	275.88	287.283	346.211	358.288	325.481	339.014	358.261	358.072	346.211	325.427	307.393	325.804	325.4	330.711	327.018	298.012	298.066	327.422	323.378
LII	SREL119	1253.32	1288.69	1272.76	1242.65	1279.2	1288.04	1282.7	1290.49	1266.64	1302.44	1302.44	1285.35	1274.94	1262.14	1288.5	1273.62	1269.49	1272.03	1280.68	1299.74	330.441	364.515	332.652	334.781	334.593	334.593	370.931	401.824	401.851	334.539	337.908	386.458	397.618	365.189	393.871	397.591	397.403	386.458	365.135	360.471	365.512	366.591	371.874	366.833	360.849	360.957	367.13	364.515
LII	SREL314	1300.47	1292.44	1276.34	1245.8	1320.61	1296.21	1293.03	1289.74	1254.72	1314.57	1314.57	1295.91	1282.49	1266.12	1295.89	1277.12	1319.5	1279.71	1293.24	1303.6	348.934	335.078	338.151	352.357	352.223	352.276	339.31	374.327	374.354	352.223	347.909	358.531	378.29	336.587	366.779	378.263	378.074	358.531	336.533	325.67	336.911	337.1	342.464	338.124	370.176	370.284	338.474	335.078
LII	SS108-A3A	1273.3	1256.72	1243.16	1235.88	1291.73	1259.6	1255.77	1254.21	1220.03	1280.12	1280.12	1256.31	1251.27	1233.56	1258.23	1245.23	1287.61	1244.91	1252.89	1274.29	334.754	313.081	339.984	345.888	345.699	345.699	317.96	335.563	335.59	345.645	350.632	310.088	340.173	314.698	334.7	340.146	339.957	310.088	314.644	311.409	315.022	315.21	320.521	316.396	357.398	357.506	316.639	313.081
LIII	12	1043.35	999.006	973.855	969.946	1036.56	1006.07	988.062	998.844	989.625	1018.9	1018.9	1002.65	989.382	978.357	1006.88	976.82	1026.45	989.436	1003.27	1010.98	674.064	666.921	664.387	663.201	663.093	663.093	671.881	662.311	662.338	663.039	676.841	671.8	672.285	668.322	683.607	672.258	672.069	671.8	668.269	653.954	668.646	668.835	674.145	669.751	668.969	669.077	670.236	666.921
LIII	32	1043.46	999.06	973.963	970.054	1036.67	1006.18	988.169	998.952	989.733	1019.01	1019.01	1002.75	989.49	978.411	1006.99	976.874	1026.56	989.544	1003.37	1011.08	674.172	667.028	664.495	663.308	663.201	663.201	671.989	662.419	662.446	663.147	676.949	671.908	672.393	668.43	683.715	672.366	672.177	671.908	668.376	654.062	668.754	668.942	674.253	669.859	669.077	669.185	670.344	667.028
LIII	162	1043.3	999.006	973.855	969.946	1036.56	1006.02	988.062	998.844	989.625	1018.9	1018.9	1002.65	989.382	978.357	1006.88	976.767	1026.45	989.436	1003.27	1010.98	674.064	666.921	664.387	663.201	663.093	663.093	671.881	662.311	662.338	663.039	676.841	671.8	672.285	668.322	683.607	672.258	672.069	671.8	668.269	653.954	668.646	668.835	674.145	669.751	668.969	669.077	670.236	666.921
LIII	11028	1043.3	998.952	973.801	969.892	1036.5	1006.02	988.008	998.791	989.571	1018.85	1018.85	1002.59	989.329	978.303	1006.82	976.767	1026.39	989.382	1003.21	1010.92	674.01	666.867	664.333	663.147	663.039	663.039	671.827	662.257	662.284	662.985	676.787	671.746	672.231	668.269	683.553	672.204	672.016	671.746	668.215	653.9	668.592	668.781	674.091	669.697	668.915	669.023	670.182	666.867
LIII	491771	1043.27	998.925	973.774	969.865	1036.48	1005.99	987.981	998.764	989.544	1018.82	1018.82	1002.56	989.302	978.222	1006.8	976.686	1026.37	989.356	1003.18	1010.89	673.983	666.84	664.306	663.12	663.012	663.012	671.8	662.23	662.257	662.958	676.76	671.719	672.204	668.242	683.526	672.177	671.989	671.719	668.188	653.873	668.565	668.754	674.064	669.67	668.889	668.996	670.156	666.84
LIII	BAA87	1043.46	999.114	973.963	970.054	1036.67	1006.18	988.169	998.952	989.733	1019.01	1019.01	1002.75	989.49	978.465	1006.99	976.928	1026.56	989.544	1003.37	1011.08	674.118	666.921	664.441	663.254	663.147	663.147	671.935	662.365	662.338	663.093	676.895	671.854	672.339	668.322	683.715	672.312	672.123	671.854	668.269	654.008	668.646	668.835	674.145	669.751	669.023	669.131	670.236	666.921
LIII	VV4-03	1043.35	999.006	973.855	969.946	1036.56	1006.07	988.062	998.844	989.625	1018.9	1018.9	1002.65	989.382	978.303	1006.88	976.767	1026.45	989.436	1003.27	1010.98	674.064	666.921	664.387	663.201	663.093	663.093	671.881	662.311	662.338	663.039	676.841	671.8	672.285	668.322	683.607	672.258	672.069	671.8	668.269	653.954	668.646	668.835	674.145	669.751	668.969	669.077	670.236	666.921
LIII	VV9-09	1043.27	998.925	973.774	969.865	1036.48	1005.99	987.981	998.764	989.544	1018.82	1018.82	1002.56	989.302	978.276	1006.8	976.74	1026.37	989.356	1003.18	1010.89	673.983	666.84	664.306	663.12	663.012	663.012	671.8	662.23	662.257	662.958	676.76	671.719	672.204	668.242	683.526	672.177	671.989	671.719	668.188	653.873	668.565	668.754	674.064	669.67	668.889	668.996	670.156	666.84
LIII	VVyb1	1043.51	999.168	974.017	970.108	1036.72	1006.23	988.223	999.006	989.787	1019.06	1019.06	1002.81	989.544	978.519	1007.04	976.982	1026.61	989.598	1003.43	1011.14	674.226	667.082	664.548	663.362	663.254	663.254	672.043	662.473	662.5	663.201	677.003	671.962	672.447	668.484	683.769	672.42	672.231	671.962	668.43	654.116	668.808	668.996	674.307	669.913	669.131	669.239	670.398	667.082
LIV	94385	872.82	823.111	801.167	828.799	859.557	814.592	814.134	829.365	823.245	812.516	812.516	814.161	810.117	807.799	834.136	799.092	855.217	809.255	830.524	826.399	939.781	929.052	929.484	932.395	932.26	932.26	929.484	914.954	914.981	932.206	939.835	923.957	923.041	929.726	931.667	923.014	922.825	923.957	929.672	918.566	930.05	931.074	936.331	931.317	921.747	921.855	931.586	929.052
LIV	Riu1	859.88	815.509	792.002	823.111	837.64	799.496	801.922	815.536	818.77	790.654	790.654	790.519	810.98	795.911	817.315	794.644	844.164	806.775	812.732	809.039	985.339	972.319	977.791	977.71	977.548	977.548	973.801	964.366	964.393	977.494	985.393	972.319	971.833	972.696	975.634	971.806	971.618	972.319	972.723	957.627	973.1	974.394	979.354	974.367	965.148	965.202	974.583	972.319
LV	V252	1091.28	1061.03	1042.06	1048.5	1094.92	1057.53	1048.39	1069.34	1029.74	1065.46	1065.46	1062.49	1054.08	1038.93	1065.78	1044.02	1089.91	1058.74	1055.89	1066.1	605.431	595.538	595.215	595.053	594.864	594.864	598.396	609.071	609.098	594.81	606.321	605.97	611.739	597.182	610.958	611.712	611.524	605.97	597.129	582.113	597.506	597.479	602.763	598.638	609.475	609.529	599.096	595.538
[truncated: 32 more columns]

## Sheet: ChroII
		LI	LI	LI	LI	LI	LI	LI	LI	LI	LI	LI	LI	LI	LI	LI	LI	LI	LI	LI	LI	LII	LII	LII	LII	LII	LII	LII	LII	LII	LII	LII	LII	LII	LII	LII	LII	LII	LII	LII	LII	LII	LII	LII	LII	LII	LII	LII	LII
		106-2A	93U204	ATCC_29306	C7184K2	CECT4608	CG100	CG64	CMCP6	FLA112	FORC_009	FORC_016	FORC_017	LSU1657	MO6-24/O	NV1	S2-22	S3-16	SC9794	yb158	YJ016	2322	94-8-112	94-9-119	95-8-161	95-8-6	95-8-7	960426-1_4C	99-578_DP-B1	99-796_DP-E7	A14	AB17-319	ATCC_27562	ATCC_29307	ATCC_33147	ATCC_43382	ATL_6-1306	ATL_71503	B2_C224	CECT4604	CECT4606	CECT4865	CECT4866	CECT4999	CECT5763	CECT5769	CECT7030	CECT898	CIP8190
LI	106-2A	0	272.89	268.487	286.843	265.798	291.942	272.89	276.784	275.672	286.38	286.333	272.288	264.361	281.651	271.222	279.195	274.791	277.989	269.553	274.096	717.293	710.108	717.293	713.956	713.724	713.724	710.804	695.785	695.738	713.724	708.532	691.891	679.375	709.598	714.466	679.329	679.282	691.891	709.645	717.108	709.737	712.287	718.035	712.565	668.065	668.157	710.757	710.108
LI	93U204	272.89	0	261.951	282.996	259.308	285.962	265.798	262.924	262.507	296.995	296.948	280.4	256.295	274.513	260.977	268.069	288.651	275.857	270.943	263.712	718.823	711.916	719.472	715.903	715.671	715.671	712.241	696.944	696.897	715.671	707.559	693.189	684.799	711.174	715.3	684.752	684.706	693.189	711.313	719.75	711.406	714.095	719.889	714.187	666.303	666.396	712.519	711.916
LI	ATCC_29306	268.487	261.951	0	276.923	272.798	281.651	244.753	261.719	238.773	287.538	287.492	260.05	252.633	113.337	233.813	142.216	286.055	250.316	272.195	262.461	718.545	712.241	717.061	715.439	715.207	715.207	709.691	695.414	695.367	715.207	705.241	690.083	680.905	711.545	715.393	680.858	680.812	690.083	711.777	718.591	711.777	714.419	720.167	714.651	667.416	667.508	712.982	712.241
LI	C7184K2	286.843	282.996	276.923	0	283.181	300.981	269.646	274.93	266.401	279.148	279.102	272.056	273.447	288.975	268.672	285.684	291.849	280.539	278.87	281.512	710.711	703.85	709.135	704.453	704.221	704.221	701.625	683.083	683.037	704.221	700.513	684.799	671.17	702.692	703.062	671.124	671.078	684.799	702.97	710.85	703.062	706.029	711.777	705.89	659.86	659.952	704.082	703.85
LI	CECT4608	265.798	259.308	272.798	283.181	0	289.115	271.731	255.229	262.043	295.094	295.048	273.076	256.852	276.645	253.421	264.778	282.115	277.016	254.395	271.778	716.922	708.857	714.558	712.519	712.287	712.287	710.201	697.546	697.5	712.287	703.897	691.242	686.282	708.022	714.605	686.236	686.189	691.242	708.3	718.73	708.393	711.035	716.83	711.221	667.972	668.065	709.413	708.857
LI	CG100	291.942	285.962	281.651	300.981	289.115	0	278.638	279.658	275.579	304.458	304.412	286.194	273.308	298.988	269.97	292.174	301.028	284.108	281.744	274.327	727.538	720.492	726.147	723.551	723.319	723.319	719.935	705.983	705.936	723.319	716.273	698.288	692.262	719.472	721.929	692.215	692.169	698.288	719.611	726.703	719.704	722.67	728.418	722.531	677.892	677.984	720.816	720.492
LI	CG64	272.89	265.798	244.753	269.646	271.731	278.638	0	242.064	247.859	277.109	277.062	253.931	244.753	263.851	236.038	266.447	271.685	261.997	261.348	262.97	711.453	704.221	711.082	707.281	707.049	707.049	704.268	687.765	687.719	707.049	701.533	682.017	675.11	703.619	703.943	675.064	675.018	682.017	703.665	711.823	703.758	706.354	712.194	706.585	657.31	657.403	704.87	704.221
LI	CMCP6	276.784	262.924	261.719	274.93	255.229	279.658	242.064	0	247.627	282.347	282.3	239.422	240.813	267.467	233.489	258.196	281.373	253.56	263.202	257.964	715.717	709.088	714.095	711.916	711.684	711.684	710.201	692.215	692.169	711.684	703.943	686.143	678.448	708.254	710.108	678.402	678.355	686.143	708.486	715.346	708.579	711.221	717.061	711.406	666.349	666.442	709.645	709.088
LI	FLA112	275.672	262.507	238.773	266.401	262.043	275.579	247.859	247.627	0	287.678	287.631	242.528	237.753	258.52	199.279	243.872	280.214	258.103	258.799	260.884	713.863	707.605	713.446	710.525	710.294	710.294	704.963	691.288	691.242	710.294	699.122	685.077	674.786	706.863	706.817	674.74	674.693	685.077	707.095	712.241	707.188	709.737	715.532	710.016	662.27	662.363	708.3	707.605
LI	FORC_009	286.38	296.995	287.538	279.148	295.094	304.458	277.109	282.347	287.678	0	0.0463547	271.778	283.83	301.306	288.187	292.545	308.12	280.724	291.571	281.095	743.808	737.04	742.649	739.451	739.219	739.219	735.974	718.916	718.869	739.219	730.412	716.737	707.327	735.928	735.881	707.281	707.234	716.737	736.206	743.715	736.299	739.219	744.967	739.126	692.679	692.772	737.411	737.04
LI	FORC_016	286.333	296.948	287.492	279.102	295.048	304.412	277.062	282.3	287.631	0.0463547	0	271.731	283.784	301.259	288.141	292.498	308.074	280.678	291.525	281.049	743.762	736.994	742.603	739.404	739.173	739.173	735.928	718.869	718.823	739.173	730.365	716.691	707.281	735.881	735.835	707.234	707.188	716.691	736.16	743.669	736.252	739.173	744.921	739.08	692.633	692.725	737.365	736.994
LI	FORC_017	272.288	280.4	260.05	272.056	273.076	286.194	253.931	239.422	242.528	271.778	271.731	0	254.58	273.447	245.541	267.56	291.015	213.417	272.705	269.97	718.174	711.128	716.505	714.095	713.863	713.863	708.81	693.281	693.235	713.863	707.698	687.904	679.282	710.247	712.426	679.236	679.19	687.904	710.479	715.903	710.572	713.307	719.055	713.399	664.773	664.866	711.684	711.128
LI	LSU1657	264.361	256.295	252.633	273.447	256.852	273.308	244.753	240.813	237.753	283.83	283.784	254.58	0	257.13	243.78	259.123	284.433	265.798	255.507	264.083	709.876	703.062	708.254	708.161	707.93	707.93	705.241	688.831	688.785	707.93	702.182	684.52	678.819	702.506	704.221	678.772	678.726	684.52	702.645	709.876	702.738	705.241	710.989	705.565	657.032	657.125	703.85	703.062
LI	MO6-24/O	281.651	274.513	113.337	288.975	276.645	298.988	263.851	267.467	258.52	301.306	301.259	273.447	257.13	0	246.885	83.8557	305.431	263.573	278.685	284.247	700.42	691.01	697.963	696.248	696.016	696.016	690.686	680.209	680.163	696.016	687.626	669.409	669.594	690.315	694.672	669.548	669.502	669.409	690.547	698.056	690.639	693.142	698.937	693.421	652.258	652.35	691.752	691.01
LI	NV1	271.222	260.977	233.813	268.672	253.421	269.97	236.038	233.489	199.279	288.187	288.141	245.541	243.78	246.885	0	234.509	277.989	255.832	270.109	258.289	717.247	711.035	716.366	714.558	714.327	714.327	709.923	692.818	692.772	714.327	704.314	687.858	675.296	710.062	711.545	675.249	675.203	687.858	710.34	715.856	710.433	713.26	719.055	713.307	666.535	666.628	711.545	711.035
LI	S2-22	279.195	268.069	142.216	285.684	264.778	292.174	266.447	258.196	243.872	292.545	292.498	267.56	259.123	83.8557	234.509	0	301.445	266.493	268.069	279.195	707.188	700.976	706.029	703.34	703.109	703.109	699.91	686.606	686.56	703.109	694.255	680.163	672.654	700.281	703.526	672.607	672.561	680.163	700.513	707.049	700.606	703.109	708.903	703.387	656.429	656.522	701.718	700.976
LI	S3-16	274.791	288.651	286.055	291.849	282.115	301.028	271.685	281.373	280.214	308.12	308.074	291.015	284.433	305.431	277.989	301.445	0	287.353	289.115	279.751	738.06	728.975	736.53	732.822	732.59	732.59	727.816	710.386	710.34	732.59	723.551	708.347	695.043	727.769	729.206	694.997	694.95	708.347	728.001	736.855	728.094	731.153	736.948	730.922	686.653	686.745	729.206	728.975
LI	SC9794	277.989	275.857	250.316	280.539	277.016	284.108	261.997	253.56	258.103	280.724	280.678	213.417	265.798	263.573	255.832	266.493	287.353	0	274.188	263.156	718.359	713.168	718.406	715.439	715.207	715.207	708.532	699.169	699.122	715.207	709.598	694.209	683.686	711.777	713.075	683.64	683.593	694.209	712.009	719.008	712.102	715.346	721.094	714.883	669.455	669.548	713.214	713.168
LI	yb158	269.553	270.943	272.195	278.87	254.395	281.744	261.348	263.202	258.799	291.571	291.525	272.705	255.507	278.685	270.109	268.069	289.115	274.188	0	267.467	711.638	704.36	710.943	708.347	708.115	708.115	706.817	690.222	690.176	708.115	698.798	684.799	676.455	703.201	704.638	676.408	676.362	684.799	703.387	712.565	703.526	706.539	712.287	706.307	661.019	661.111	704.638	704.36
LI	YJ016	274.096	263.712	262.461	281.512	271.778	274.327	262.97	257.964	260.884	281.095	281.049	269.97	264.083	284.247	258.289	279.195	279.751	263.156	267.467	0	724.664	717.015	722.856	720.816	720.584	720.584	713.956	700.235	700.188	720.584	711.035	695.507	685.818	715.717	714.651	685.772	685.726	695.507	715.949	721.836	716.042	719.194	724.988	718.869	673.581	673.673	717.154	717.015
LII	2322	717.293	718.823	718.545	710.711	716.922	727.538	711.453	715.717	713.863	743.808	743.762	718.174	709.876	700.42	717.247	707.188	738.06	718.359	711.638	724.664	0	189.869	165.208	161.407	161.175	161.175	189.545	234.74	234.694	161.175	185.419	237.336	240.488	190.935	225.099	240.442	240.396	237.336	190.935	207.947	191.074	192.233	198.074	194.041	218.284	218.377	192.187	189.869
LII	94-8-112	710.108	711.916	712.241	703.85	708.857	720.492	704.221	709.088	707.605	737.04	736.994	711.128	703.062	691.01	711.035	700.976	728.975	713.168	704.36	717.015	189.869	0	186.439	182.499	182.267	182.267	147.084	218.933	218.887	182.267	204.007	218.099	223.244	4.49641	219.119	223.198	223.152	218.099	4.03286	178.466	4.21828	2.54951	8.39021	7.32405	239.469	239.561	5.28444	0
LII	94-9-119	717.293	719.472	717.061	709.135	714.558	726.147	711.082	714.095	713.446	742.649	742.603	716.505	708.254	697.963	716.366	706.029	736.53	718.406	710.943	722.856	165.208	186.439	0	166.553	166.321	166.321	187.829	232.933	232.886	166.321	179.81	227.37	239.237	186.671	222.039	239.19	239.144	227.37	186.671	203.636	186.81	188.664	194.597	189.73	217.172	217.265	187.922	186.439
LII	95-8-161	713.956	715.903	715.439	704.453	712.519	723.551	707.281	711.916	710.525	739.451	739.404	714.095	708.161	696.248	714.558	703.34	732.822	715.439	708.347	720.816	161.407	182.499	166.553	0	0.324483	0.231774	185.048	231.635	231.588	0.324483	184.909	235.111	238.634	184.028	224.357	238.588	238.541	235.111	183.936	206.835	184.075	184.863	190.703	187.041	214.622	214.715	185.187	182.499
LII	95-8-6	713.724	715.671	715.207	704.221	712.287	723.319	707.049	711.684	710.294	739.219	739.173	713.863	707.93	696.016	714.327	703.109	732.59	715.207	708.115	720.584	161.175	182.267	166.321	0.324483	0	0.0927095	184.816	231.403	231.357	0	184.677	234.879	238.402	183.797	224.125	238.356	238.31	234.879	183.704	206.603	183.843	184.631	190.472	186.81	214.391	214.483	184.955	182.267
LII	95-8-7	713.724	715.671	715.207	704.221	712.287	723.319	707.049	711.684	710.294	739.219	739.173	713.863	707.93	696.016	714.327	703.109	732.59	715.207	708.115	720.584	161.175	182.267	166.321	0.231774	0.0927095	0	184.816	231.403	231.357	0.0927095	184.677	234.879	238.402	183.797	224.125	238.356	238.31	234.879	183.704	206.603	183.843	184.631	190.472	186.81	214.391	214.483	184.955	182.267
LII	960426-1_4C	710.804	712.241	709.691	701.625	710.201	719.935	704.268	710.201	704.963	735.974	735.928	708.81	705.241	690.686	709.923	699.91	727.816	708.532	706.817	713.956	189.545	147.084	187.829	185.048	184.816	184.816	0	223.291	223.244	184.816	206.974	221.298	226.999	147.64	222.827	226.953	226.906	221.298	147.454	179.81	147.593	149.448	155.288	150.56	239.747	239.839	148.706	147.084
LII	99-578_DP-B1	695.785	696.944	695.414	683.083	697.546	705.983	687.765	692.215	691.288	718.916	718.869	693.281	688.831	680.209	692.818	686.606	710.386	699.169	690.222	700.235	234.74	218.933	232.933	231.635	231.403	231.403	223.291	0	0.0463547	231.403	246.236	219.026	120.94	220.417	234.694	120.8	120.754	219.026	220.139	216.801	220.185	221.205	227.046	223.152	283.413	283.506	221.39	218.933
LII	99-796_DP-E7	695.738	696.897	695.367	683.037	697.5	705.936	687.719	692.169	691.242	718.869	718.823	693.235	688.785	680.163	692.772	686.56	710.34	699.122	690.176	700.188	234.694	218.887	232.886	231.588	231.357	231.357	223.244	0.0463547	0	231.357	246.19	218.98	120.893	220.37	234.648	120.754	120.708	218.98	220.092	216.755	220.139	221.158	226.999	223.105	283.367	283.459	221.344	218.887
LII	A14	713.724	715.671	715.207	704.221	712.287	723.319	707.049	711.684	710.294	739.219	739.173	713.863	707.93	696.016	714.327	703.109	732.59	715.207	708.115	720.584	161.175	182.267	166.321	0.324483	0	0.0927095	184.816	231.403	231.357	0	184.677	234.879	238.402	183.797	224.125	238.356	238.31	234.879	183.704	206.603	183.843	184.631	190.472	186.81	214.391	214.483	184.955	182.267
LII	AB17-319	708.532	707.559	705.241	700.513	703.897	716.273	701.533	703.943	699.122	730.412	730.365	707.698	702.182	687.626	704.314	694.255	723.551	709.598	698.798	711.035	185.419	204.007	179.81	184.909	184.677	184.677	206.974	246.236	246.19	184.677	0	246.283	255.693	204.517	241.555	255.646	255.6	246.283	204.146	216.059	204.332	206.371	212.212	207.252	231.496	231.588	205.398	204.007
LII	ATCC_27562	691.891	693.189	690.083	684.799	691.242	698.288	682.017	686.143	685.077	716.737	716.691	687.904	684.52	669.409	687.858	680.163	708.347	694.209	684.799	695.507	237.336	218.099	227.37	235.111	234.879	234.879	221.298	219.026	218.98	234.879	246.283	0	199.65	219.721	242.482	199.604	199.557	0	219.351	218.702	219.49	220.463	226.304	222.456	274.466	274.559	220.602	218.099
LII	ATCC_29307	679.375	684.799	680.905	671.17	686.282	692.262	675.11	678.448	674.786	707.327	707.281	679.282	678.819	669.594	675.296	672.654	695.043	683.686	676.455	685.818	240.488	223.244	239.237	238.634	238.402	238.402	226.999	120.94	120.893	238.402	255.693	199.65	0	224.728	246.746	0.139064	0.185419	199.65	224.45	221.761	224.496	225.469	231.31	227.416	265.427	265.52	225.701	223.244
LII	ATCC_33147	709.598	711.174	711.545	702.692	708.022	719.472	703.619	708.254	706.863	735.928	735.881	710.247	702.506	690.315	710.062	700.281	727.769	711.777	703.201	715.717	190.935	4.49641	186.671	184.028	183.797	183.797	147.64	220.417	220.37	183.797	204.517	219.721	224.728	0	219.351	224.681	224.635	219.721	0.741676	179.393	0.927095	7.04592	12.8866	4.03286	240.488	240.581	1.99325	4.49641
LII	ATCC_43382	714.466	715.3	715.393	703.062	714.605	721.929	703.943	710.108	706.817	735.881	735.835	712.426	704.221	694.672	711.545	703.526	729.206	713.075	704.638	714.651	225.099	219.119	222.039	224.357	224.125	224.125	222.827	234.694	234.648	224.125	241.555	242.482	246.746	219.351	0	246.7	246.654	242.482	219.165	218.655	219.304	221.483	227.324	222.271	276.135	276.228	220.417	219.119
LII	ATL_6-1306	679.329	684.752	680.858	671.124	686.236	692.215	675.064	678.402	674.74	707.281	707.234	679.236	678.772	669.548	675.249	672.607	694.997	683.64	676.408	685.772	240.442	223.198	239.19	238.588	238.356	238.356	226.953	120.8	120.754	238.356	255.646	199.604	0.139064	224.681	246.7	0	0.0463547	199.604	224.403	221.715	224.45	225.423	231.264	227.37	265.381	265.474	225.655	223.198
LII	ATL_71503	679.282	684.706	680.812	671.078	686.189	692.169	675.018	678.355	674.693	707.234	707.188	679.19	678.726	669.502	675.203	672.561	694.95	683.593	676.362	685.726	240.396	223.152	239.144	238.541	238.31	238.31	226.906	120.754	120.708	238.31	255.6	199.557	0.185419	224.635	246.654	0.0463547	0	199.557	224.357	221.668	224.403	225.377	231.217	227.324	265.335	265.427	225.609	223.152
LII	B2_C224	691.891	693.189	690.083	684.799	691.242	698.288	682.017	686.143	685.077	716.737	716.691	687.904	684.52	669.409	687.858	680.163	708.347	694.209	684.799	695.507	237.336	218.099	227.37	235.111	234.879	234.879	221.298	219.026	218.98	234.879	246.283	0	199.65	219.721	242.482	199.604	199.557	0	219.351	218.702	219.49	220.463	226.304	222.456	274.466	274.559	220.602	218.099
LII	CECT4604	709.645	711.313	711.777	702.97	708.3	719.611	703.665	708.486	707.095	736.206	736.16	710.479	702.645	690.547	710.34	700.513	728.001	712.009	703.387	715.949	190.935	4.03286	186.671	183.936	183.704	183.704	147.454	220.139	220.092	183.704	204.146	219.351	224.45	0.741676	219.165	224.403	224.357	219.351	0	179.207	0.463547	6.58237	12.4231	3.47661	240.21	240.303	1.52971	4.03286
LII	CECT4606	717.108	719.75	718.591	710.85	718.73	726.703	711.823	715.346	712.241	743.715	743.669	715.903	709.876	698.056	715.856	707.049	736.855	719.008	712.565	721.836	207.947	178.466	203.636	206.835	206.603	206.603	179.81	216.801	216.755	206.603	216.059	218.702	221.761	179.393	218.655	221.715	221.668	218.702	179.207	0	179.346	180.876	186.717	182.36	257.083	257.176	180.366	178.466
LII	CECT4865	709.737	711.406	711.777	703.062	708.393	719.704	703.758	708.579	707.188	736.299	736.252	710.572	702.738	690.639	710.433	700.606	728.094	712.102	703.526	716.042	191.074	4.21828	186.81	184.075	183.843	183.843	147.593	220.185	220.139	183.843	204.332	219.49	224.496	0.927095	219.304	224.45	224.403	219.49	0.463547	179.346	0	6.76779	12.6085	3.75473	240.349	240.442	1.71513	4.21828
LII	CECT4866	712.287	714.095	714.419	706.029	711.035	722.67	706.354	711.221	709.737	739.219	739.173	713.307	705.241	693.142	713.26	703.109	731.153	715.346	706.539	719.194	192.233	2.54951	188.664	184.863	184.631	184.631	149.448	221.205	221.158	184.631	206.371	220.463	225.469	7.04592	221.483	225.423	225.377	220.463	6.58237	180.876	6.76779	0	6.95321	5.79434	241.833	241.925	7.83395	2.54951
LII	CECT4999	718.035	719.889	720.167	711.777	716.83	728.418	712.194	717.061	715.532	744.967	744.921	719.055	710.989	698.937	719.055	708.903	736.948	721.094	712.287	724.988	198.074	8.39021	194.597	190.703	190.472	190.472	155.288	227.046	226.999	190.472	212.212	226.304	231.31	12.8866	227.324	231.264	231.217	226.304	12.4231	186.717	12.6085	6.95321	0	11.7277	247.673	247.766	13.6746	8.39021
LII	CECT5763	712.565	714.187	714.651	705.89	711.221	722.531	706.585	711.406	710.016	739.126	739.08	713.399	705.565	693.421	713.307	703.387	730.922	714.883	706.307	718.869	194.041	7.32405	189.73	187.041	186.81	186.81	150.56	223.152	223.105	186.81	207.252	222.456	227.416	4.03286	222.271	227.37	227.324	222.456	3.47661	182.36	3.75473	5.79434	11.7277	0	243.316	243.409	4.82089	7.32405
LII	CECT5769	668.065	666.303	667.416	659.86	667.972	677.892	657.31	666.349	662.27	692.679	692.633	664.773	657.032	652.258	666.535	656.429	686.653	669.455	661.019	673.581	218.284	239.469	217.172	214.622	214.391	214.391	239.747	283.413	283.367	214.391	231.496	274.466	265.427	240.488	276.135	265.381	265.335	274.466	240.21	257.083	240.349	241.833	247.673	243.316	0	0.0927095	241.462	239.469
LII	CECT7030	668.157	666.396	667.508	659.952	668.065	677.984	657.403	666.442	662.363	692.772	692.725	664.866	657.125	652.35	666.628	656.522	686.745	669.548	661.111	673.673	218.377	239.561	217.265	214.715	214.483	214.483	239.839	283.506	283.459	214.483	231.588	274.559	265.52	240.581	276.228	265.474	265.427	274.559	240.303	257.176	240.442	241.925	247.766	243.409	0.0927095	0	241.555	239.561
LII	CECT898	710.757	712.519	712.982	704.082	709.413	720.816	704.87	709.645	708.3	737.411	737.365	711.684	703.85	691.752	711.545	701.718	729.206	713.214	704.638	717.154	192.187	5.28444	187.922	185.187	184.955	184.955	148.706	221.39	221.344	184.955	205.398	220.602	225.701	1.99325	220.417	225.655	225.609	220.602	1.52971	180.366	1.71513	7.83395	13.6746	4.82089	241.462	241.555	0	5.28444
LII	CIP8190	710.108	711.916	712.241	703.85	708.857	720.492	704.221	709.088	707.605	737.04	736.994	711.128	703.062	691.01	711.035	700.976	728.975	713.168	704.36	717.015	189.869	0	186.439	182.499	182.267	182.267	147.084	218.933	218.887	182.267	204.007	218.099	223.244	4.49641	219.119	223.198	223.152	218.099	4.03286	178.466	4.21828	2.54951	8.39021	7.32405	239.469	239.561	5.28444	0
LII	E64MW	709.691	712.75	707.837	704.314	710.34	717.154	703.109	707.559	703.665	737.272	737.226	706.585	703.433	687.904	709.923	699.632	726.935	709.367	705.473	714.373	210.265	192.465	204.239	209.153	208.921	208.921	187.459	209.709	209.662	208.921	226.906	205.398	214.02	194.134	218.655	213.973	213.927	205.398	193.763	189.684	193.948	194.783	200.623	196.822	257.918	258.01	195.014	192.465
LII	ENV1	707.651	709.506	704.777	698.288	705.056	712.009	699.771	703.804	701.162	731.571	731.524	706.354	697.546	686.792	702.089	694.858	722.578	707.234	699.261	709.413	230.986	216.338	227.046	230.476	230.244	230.244	212.305	223.523	223.476	230.244	246.468	210.96	238.588	217.033	237.429	238.541	238.495	210.96	216.94	214.993	217.079	218.655	224.496	220	283.413	283.506	218.099	216.338
LII	FLA144	679.236	684.66	680.766	671.031	686.143	692.123	674.971	678.309	674.647	707.188	707.142	679.143	678.68	669.455	675.157	672.515	694.904	683.547	676.316	685.679	240.349	223.105	239.098	238.495	238.263	238.263	226.86	120.8	120.754	238.263	255.554	199.511	0.139064	224.589	246.607	0.0927095	0.0463547	199.511	224.311	221.622	224.357	225.33	231.171	227.277	265.288	265.381	225.562	223.105
LII	JY1305	713.214	715.671	713.724	707.327	712.982	723.273	707.976	712.611	710.386	738.385	738.338	712.797	706.724	695.507	714.929	703.572	733.147	716.598	708.579	719.287	199.325	181.525	195.153	202.06	201.829	201.829	182.777	190.286	190.24	201.829	213.464	188.664	198.491	182.869	207.345	198.445	198.398	188.664	182.638	182.869	182.777	183.936	189.776	185.79	250.733	250.825	183.889	181.525
LII	JY1701	706.029	708.022	706.354	697.5	706.122	714.28	699.215	703.526	700.374	729.624	729.577	704.731	697.175	687.487	706.446	694.44	723.273	706.817	699.539	711.453	208.967	192.836	203.034	208.225	207.994	207.994	193.716	204.888	204.842	207.994	220.741	202.014	212.722	193.16	221.529	212.676	212.629	202.014	192.975	180.181	193.114	195.2	200.948	196.081	257.64	257.732	194.226	192.836
LII	LSU1015	704.036	705.519	700.698	696.434	704.963	712.565	698.52	702.321	700.791	728.465	728.418	702.089	694.209	683.037	703.48	692.864	721.233	705.473	700.188	709.274	211.98	188.2	212.722	208.967	208.735	208.735	191.491	198.213	198.167	208.735	223.105	207.484	209.523	189.591	214.622	209.477	209.431	207.484	189.405	187.273	189.545	190.518	196.359	192.465	249.389	249.481	190.657	188.2
LII	LSU2098	705.287	706.4	703.433	698.334	706.678	713.168	701.023	703.572	702.321	729.716	729.67	703.804	696.063	685.772	705.38	695.507	722.207	707.281	701.069	710.016	211.007	186.995	211.656	208.04	207.808	207.808	190.193	196.312	196.266	207.808	222.086	206.464	208.55	188.386	214.808	208.504	208.457	206.464	188.2	185.929	188.339	189.313	195.153	191.26	248.508	248.6	189.452	186.995
LII	NB-VV-101	716.876	719.75	717.85	711.082	716.969	726.981	711.638	714.373	713.539	743.113	743.066	718.174	709.135	699.029	716.413	707.327	735.881	719.565	712.333	721.79	162.01	185.373	148.891	159.599	159.368	159.368	189.962	229.641	229.595	159.368	171.142	226.118	235.25	186.671	222.874	235.204	235.158	226.118	186.392	199.233	186.578	187.598	193.392	189.359	214.901	214.993	187.644	185.373
LII	NV22	684.706	690.778	690.037	678.17	684.613	697.268	685.355	684.15	684.706	708.81	708.764	684.984	678.402	674.044	686.653	676.269	702.413	686.792	680.858	695.228	236.131	214.02	238.078	234.323	234.091	234.091	219.073	245.912	245.866	234.091	250.177	256.11	252.402	215.086	258.52	252.355	252.309	256.11	214.901	234.509	215.04	216.384	222.225	218.006	270.294	270.387	216.152	214.02
LII	PD-2-51	709.691	711.36	711.823	703.016	708.347	719.657	703.711	708.532	707.142	736.252	736.206	710.525	702.692	690.593	710.386	700.559	728.048	712.055	703.433	715.995	190.982	4.07922	186.717	183.982	183.75	183.75	147.501	220.185	220.139	183.75	204.193	219.397	224.496	0.788031	219.212	224.45	224.403	219.397	0.231774	179.254	0.509902	6.62873	12.4694	3.43025	240.257	240.349	1.57606	4.07922
LII	R02	723.18	725.034	725.359	716.459	721.604	733.378	717.479	721.975	720.77	749.742	749.695	724.015	716.413	704.221	724.107	714.28	741.12	725.637	716.737	729.438	205.63	20.2107	201.272	198.815	198.584	198.584	162.705	235.158	235.111	198.584	219.443	234.833	239.33	16.9195	234.231	239.283	239.237	234.833	16.4559	194.968	16.6414	18.9127	12.9793	15.2044	254.766	254.858	17.7075	20.2107
LII	Ra3	709.737	711.406	711.87	703.062	708.393	719.704	703.758	708.579	707.188	736.299	736.252	710.572	702.738	690.639	710.433	700.606	728.094	712.102	703.48	716.042	191.028	4.12557	186.763	184.028	183.797	183.797	147.547	220.231	220.185	183.797	204.239	219.443	224.542	0.834385	219.258	224.496	224.45	219.443	0.278128	179.3	0.556257	6.67508	12.5158	3.56931	240.303	240.396	1.62242	4.12557
LII	SC9613	695.321	697.083	697.5	690.917	695.043	705.38	690.315	696.016	691.01	722.439	722.392	695.924	689.11	677.196	695.46	687.534	713.631	697.361	690.593	703.201	195.988	203.312	188.71	187.783	187.551	187.551	208.04	244.846	244.799	187.551	200.994	236.131	249.898	204.656	244.66	249.852	249.806	236.131	204.471	221.529	204.61	205.583	211.424	207.484	241.74	241.833	205.722	203.312
LII	SC9629	704.268	707.142	705.565	698.149	701.486	718.22	698.288	703.48	699.678	731.802	731.756	705.287	697.222	686.282	705.751	695.738	723.041	707.281	699.818	710.525	178.837	191.121	174.294	173.32	173.089	173.089	192.882	230.383	230.337	173.089	191.028	234.601	235.621	191.538	231.774	235.575	235.528	234.601	191.352	206.14	191.538	193.485	199.325	194.458	224.681	224.774	192.604	191.121
LII	SC9729	715.254	717.618	716.088	705.89	714.883	723.597	708.532	713.399	710.201	742.696	742.649	716.505	708.3	697.036	714.28	703.989	733.981	717.201	710.294	720.214	163.261	188.803	152.693	160.99	160.758	160.758	191.909	230.986	230.939	160.758	181.942	227.416	240.21	190.24	224.728	240.164	240.118	227.416	190.147	202.107	190.333	191.167	197.008	193.253	212.861	212.954	191.399	188.803
LII	SC9740	700.745	703.85	700.281	692.215	697.453	712.936	694.162	694.301	693.745	724.942	724.895	689.202	702.506	701.579	696.99	688.739	719.889	692.493	696.758	708.764	193.16	209.894	186.207	186.763	186.531	186.531	202.848	241.925	241.879	186.531	203.729	247.21	246.7	210.914	244.429	246.654	246.607	247.21	210.636	221.158	210.775	212.212	218.053	213.695	235.76	235.853	211.888	209.894
LII	SC9761	715.346	717.108	715.995	706.539	712.704	724.756	708.208	711.916	710.757	740.053	740.007	713.678	707.281	697.083	714.28	704.87	733.286	717.247	708.161	721.697	161.871	184.167	111.02	161.222	160.99	160.99	186.485	229.085	229.039	160.99	172.254	230.012	237.522	185.419	223.986	237.475	237.429	230.012	184.955	198.352	185.141	186.207	192.14	187.829	210.404	210.497	186.207	184.167
LII	SREL119	709.691	713.539	712.843	704.731	708.857	724.246	705.287	708.3	707.976	738.57	738.524	712.055	704.082	693.328	712.75	702.877	729.763	713.446	707.188	717.061	173.552	187.227	171.559	172.44	172.208	172.208	188.154	229.363	229.317	172.208	192.743	236.409	237.29	188.015	220.185	237.244	237.197	236.409	187.829	199.882	187.968	189.591	195.432	190.935	223.383	223.476	189.081	187.227
LII	SREL314	715.022	717.664	715.995	709.135	716.876	725.637	709.088	715.207	711.545	742.788	742.742	715.532	710.804	697.732	715.022	714.141	732.544	717.386	710.804	721.141	210.497	193.531	204.285	205.259	205.027	205.027	194.18	227.324	227.277	205.027	222.039	232.933	230.151	194.365	221.715	230.105	230.059	232.933	194.18	195.293	194.226	195.802	201.643	197.193	263.619	263.712	195.432	193.531
LII	SS108-A3A	707.605	710.247	707.234	697.546	708.671	717.803	698.983	704.592	699.169	730.504	730.458	707.512	699.169	688.924	701.903	698.612	721.558	709.413	698.566	712.38	221.251	205.954	218.145	219.953	219.721	219.721	202.941	202.292	202.246	219.721	241.184	217.914	211.285	206.974	227.741	211.239	211.192	217.914	206.557	201.875	206.788	208.272	214.02	209.616	263.573	263.666	207.855	205.954
LIII	12	530.808	535.165	523.391	525.802	526.914	545.549	516.485	524.318	518.71	549.675	549.628	529.186	518.246	515.789	521.908	520.564	535.536	524.318	531.272	528.073	444.913	435.966	446.072	442.734	442.502	442.502	437.264	455.853	455.806	442.502	465.911	455.111	463.779	435.549	475.924	463.733	463.686	455.111	435.827	450.429	436.013	438.052	443.893	438.655	451.078	451.171	436.94	435.966
LIII	32	530.762	535.026	523.299	525.663	526.775	545.456	516.392	524.226	518.617	549.582	549.535	529.047	518.153	515.65	521.815	520.517	535.397	524.226	531.133	527.934	445.191	436.244	446.443	443.012	442.78	442.78	437.542	456.131	456.084	442.78	466.19	455.389	464.057	435.827	476.11	464.011	463.965	455.389	436.105	450.707	436.291	438.33	444.171	438.933	451.356	451.449	437.218	436.244
LIII	162	530.623	534.887	523.16	525.524	526.636	545.317	516.253	524.087	518.478	549.443	549.396	528.908	518.014	515.511	521.676	520.378	535.258	524.087	530.994	527.795	445.098	436.152	446.35	442.92	442.688	442.688	437.45	456.038	455.992	442.688	466.097	455.296	463.965	435.735	476.11	463.918	463.872	455.296	436.013	450.614	436.198	438.238	444.078	438.84	451.263	451.356	437.125	436.152
LIII	11028	530.576	534.841	523.113	525.477	526.59	545.271	516.206	524.04	518.431	549.396	549.35	528.861	517.968	515.465	521.63	520.332	535.212	524.04	530.947	527.749	445.052	436.105	446.303	442.873	442.641	442.641	437.403	455.992	455.945	442.641	466.051	455.25	463.918	435.688	476.063	463.872	463.826	455.25	435.966	450.568	436.152	438.191	444.032	438.794	451.217	451.31	437.079	436.105
LIII	491771	531.643	535.722	523.901	526.312	527.424	546.105	516.948	524.875	519.173	550.37	550.323	529.835	518.802	516.253	522.372	521.12	536.046	524.967	531.921	528.583	444.171	435.178	445.376	442.085	441.853	441.853	436.476	455.064	455.018	441.853	465.077	454.323	462.991	434.761	475.275	462.945	462.898	454.323	435.039	449.641	435.225	437.264	443.105	437.867	450.383	450.475	436.152	435.178
LIII	BAA87	530.576	534.841	523.113	525.477	526.59	545.271	516.206	524.04	518.431	549.396	549.35	528.861	517.968	515.465	521.63	520.332	535.212	524.04	530.947	527.749	445.052	436.105	446.303	442.873	442.641	442.641	437.403	455.992	455.945	442.641	466.051	455.25	463.918	435.688	476.063	463.872	463.826	455.25	435.966	450.568	436.152	438.099	443.939	438.701	451.217	451.31	437.079	436.105
LIII	VV4-03	530.623	534.887	523.16	525.524	526.636	545.317	516.253	524.087	518.478	549.443	549.396	528.908	518.014	515.511	521.676	520.378	535.212	524.087	530.994	527.795	445.098	436.152	446.35	442.92	442.688	442.688	437.45	456.038	455.992	442.688	466.097	455.296	463.965	435.735	476.11	463.918	463.872	455.296	436.013	450.614	436.198	438.238	444.078	438.84	451.263	451.356	437.125	436.152
LIII	VV9-09	530.623	534.887	523.16	525.524	526.636	545.317	516.253	524.087	518.478	549.443	549.396	528.908	518.014	515.511	521.676	520.378	535.258	524.087	530.994	527.795	445.098	436.152	446.35	442.92	442.688	442.688	437.45	456.038	455.992	442.688	466.097	455.296	463.965	435.735	476.11	463.918	463.872	455.296	436.013	450.614	436.198	438.238	444.078	438.84	451.263	451.356	437.125	436.152
LIII	VVyb1	530.669	534.934	523.206	525.57	526.683	545.364	516.299	524.133	518.524	549.489	549.443	528.954	518.061	515.557	521.723	520.425	535.305	524.133	531.04	527.841	445.145	436.198	446.396	442.966	442.734	442.734	437.496	456.084	456.038	442.734	466.143	455.343	464.011	435.781	476.156	463.965	463.918	455.343	436.059	450.661	436.244	438.191	444.032	438.794	451.31	451.402	437.172	436.198
LIV	94385	449.78	454.045	452.005	453.257	450.661	449.085	442.178	447.091	439.953	448.204	448.158	444.588	448.853	458.217	441.297	455.018	464.104	449.595	445.423	444.82	547.728	540.218	547.264	547.403	547.171	547.171	537.669	544.715	544.668	547.171	537.9	530.484	544.761	539.43	548.886	544.715	544.668	530.484	539.43	548.933	539.523	542.49	548.284	542.443	561.541	561.634	540.589	540.218
LIV	Riu1	480.513	484.407	473.328	480.421	476.388	480.096	476.619	475.322	472.308	473.838	473.792	472.54	472.03	478.335	474.997	468.878	494.93	478.381	469.852	471.613	541.98	535.861	541.933	540.172	539.94	539.94	536.51	544.715	544.668	539.94	532.431	534.795	544.344	535.165	549.535	544.297	544.251	534.795	535.165	547.542	535.258	538.039	543.695	538.039	549.396	549.489	536.232	535.861
LV	V252	579.759	583.838	583.513	583.189	579.991	589.586	570.21	576.977	573.964	600.618	600.572	580.593	570.163	579.527	579.063	576.977	599.228	578.09	578.275	580.408	378.811	372.275	376.725	379.182	378.95	378.95	369.911	401.247	401.2	378.95	397.121	387.34	396.936	372.646	396.565	396.889	396.843	387.34	372.738	385.625	372.924	374.593	380.433	375.798	389.473	389.565	373.99	372.275
[truncated: 32 more columns]

## Sheet: ChroI-II
		LI	LI	LI	LI	LI	LI	LI	LI	LI	LI	LI	LI	LI	LI	LI	LI	LI	LI	LI	LI	LII	LII	LII	LII	LII	LII	LII	LII	LII	LII	LII	LII	LII	LII	LII	LII	LII	LII	LII	LII	LII	LII	LII	LII	LII	LII	LII	LII
		106-2A	93U204	ATCC_29306	C7184K2	CECT4608	CG100	CG64	CMCP6	FLA112	FORC_009	FORC_016	FORC_017	LSU1657	MO6-24/O	NV1	S2-22	S3-16	SC9794	yb158	YJ016	2322	94-8-112	94-9-119	95-8-161	95-8-6	95-8-7	960426-1_4C	99-578_DP-B1	99-796_DP-E7	A14	AB17-319	ATCC_27562	ATCC_29307	ATCC_33147	ATCC_43382	ATL_6-1306	ATL_71503	B2_C224	CECT4604	CECT4606	CECT4865	CECT4866	CECT4999	CECT5763	CECT5769	CECT7030	CECT898	CIP8190
LI	106-2A	0	394.923	387.634	397.206	361.417	395.874	386.933	398.905	413.718	408.791	408.768	393.428	382.86	397.421	397.2	392.345	352.532	389.616	382.188	382.679	958.631	951.981	952.13	956.131	955.968	955.968	953.191	925.817	925.808	955.942	950.595	940.129	924.466	952.382	949.267	924.431	924.319	940.129	952.378	953.653	952.603	953.939	959.14	954.485	925.542	925.638	953.852	951.981
LI	93U204	394.923	0	339.881	370.701	368.142	355.898	345.475	344.355	354.916	391.46	391.437	353.526	345.168	351.403	348.289	345.112	380.376	348.04	353.098	351.551	954.293	947.931	953.83	953.567	953.378	953.378	947.687	925.301	925.292	953.353	950.013	937.435	926.907	948.196	947.732	926.872	926.759	937.435	948.236	951.215	948.461	949.941	955.177	950.373	916.664	916.76	949.729	947.931
LI	ATCC_29306	387.634	339.881	0	357.006	364.459	358.175	310.718	315.183	319.404	373.781	373.759	325.385	325.187	107.098	318.149	112.961	368.642	314.411	348.317	342.914	948.781	943.856	945.543	942.149	941.986	941.986	943.255	911.928	911.919	941.96	941.796	925.72	910.365	944.013	937.431	910.329	910.217	925.72	944.098	940.935	944.279	945.737	951.028	946.17	913.455	913.551	945.591	943.856
LI	C7184K2	397.206	370.701	357.006	0	382.548	386.306	358.889	357.569	369.922	384.881	384.859	355.076	357.137	369.313	353.068	361.465	390.036	353.699	372.898	374.271	938.171	933.701	932.889	932.777	932.615	932.615	932.482	902.494	902.485	932.589	928.312	919.529	901.927	933.65	929.648	901.892	901.78	919.529	933.757	933.839	933.982	935.634	940.912	935.902	902.062	902.158	935.205	933.701
LI	CECT4608	361.417	368.142	364.459	382.548	0	376.599	364.439	355.649	376.792	395.246	395.223	360.736	361.915	371.165	360.905	362.138	343.857	357.979	349.607	370.059	970.294	962.552	961.14	966.549	966.387	966.387	962.873	938.721	938.711	966.361	958.915	954.691	940.915	962.682	964.077	940.88	940.768	954.691	962.763	964.039	963.014	964.433	969.695	964.87	936.166	936.261	964.237	962.552
LI	CG100	395.874	355.898	358.175	386.306	376.599	0	354.451	359.849	358.799	380.917	380.895	355.461	352.898	373.072	354.561	364.535	385.87	359.929	282.892	348.959	957.212	952.086	956.482	955.253	955.09	955.09	952.542	930.581	930.572	955.065	952.132	941.733	930.71	952.205	951.058	930.675	930.562	941.733	952.245	955.368	952.47	953.929	959.207	954.301	923.434	923.53	953.751	952.086
LI	CG64	386.933	345.475	310.718	358.889	364.439	354.451	0	321.289	342.853	364.053	364.03	329.047	329.119	327.739	315.279	325.428	361.853	329.442	345.644	341.867	948.716	944.456	946.474	942.321	942.133	942.133	945.213	913.97	913.961	942.107	943.363	928.633	912.726	944.516	935.319	912.691	912.578	928.633	944.512	942.173	944.737	946.276	951.56	946.58	914.605	914.701	946.03	944.456
LI	CMCP6	398.905	344.355	315.183	357.569	355.649	359.849	321.289	0	333.756	381.137	381.114	319.314	321.963	330.944	308.916	319.764	372.569	323.387	351.251	351.404	950.55	946.346	950.702	949.415	949.226	949.226	946.956	921.426	921.417	949.201	946.257	934.477	919.547	946.618	945.131	919.512	919.399	934.477	946.703	948.554	946.928	948.179	953.489	948.771	916.325	916.421	948.173	946.346
LI	FLA112	413.718	354.916	319.404	369.922	376.792	358.799	342.853	333.756	0	390	389.977	336.906	341.874	342.52	310.785	328.522	383.646	343.141	353.483	361.531	928.367	926.456	931.172	930.936	930.722	930.748	926.443	908.522	908.513	930.722	926.834	913.883	900.729	926.63	922.957	900.694	900.582	913.883	926.715	928.893	926.94	928.418	933.667	928.86	898.275	898.345	928.246	926.456
LI	FORC_009	408.791	391.46	373.781	384.881	395.246	380.917	364.053	381.137	390	0	0.0224881	365.599	373.316	386.437	382.715	376.851	401.317	378.309	382.983	373.781	976.761	968.905	972.298	969.078	968.916	968.916	968.627	944.199	944.19	968.89	968.752	957.836	943.298	968.798	963.849	943.262	943.15	957.836	968.906	966.449	969.131	970.786	976.077	970.987	943.009	943.105	970.424	968.905
LI	FORC_016	408.768	391.437	373.759	384.859	395.223	380.895	364.03	381.114	389.977	0.0224881	0	365.577	373.294	386.414	382.692	376.829	401.294	378.287	382.961	373.759	976.739	968.883	972.276	969.056	968.893	968.893	968.605	944.177	944.168	968.868	968.729	957.813	943.275	968.776	963.827	943.24	943.128	957.813	968.883	966.427	969.108	970.764	976.055	970.965	942.987	943.083	970.402	968.883
LI	FORC_017	393.428	353.526	325.385	355.076	360.736	355.461	329.047	319.314	336.906	365.599	365.577	0	340.425	338.396	320.883	330.675	377.129	300.251	349.048	349.277	952.396	947.335	951.224	950.767	950.604	950.604	947.361	922.736	922.727	950.578	948.802	936.532	921.739	947.301	944.654	921.704	921.591	936.532	947.386	949.723	947.611	949.19	954.43	949.454	918.421	918.517	948.827	947.335
LI	LSU1657	382.86	345.168	325.187	357.137	361.915	352.898	329.119	321.963	341.874	373.316	373.294	340.425	0	338.366	330.857	332.455	365.932	329.638	349.48	343.492	945.059	940.535	937.137	943.168	943.005	943.005	942.622	917.524	917.515	942.98	935.985	931.662	917.028	940.888	936.678	916.993	916.881	931.662	940.928	942.879	941.153	942.416	947.655	943.022	911.441	911.511	942.421	940.535
LI	MO6-24/O	397.421	351.403	107.098	369.313	371.165	373.072	327.739	330.944	342.52	386.437	386.414	338.396	338.366	0	332.429	69.5697	385.862	327.578	356.84	358.767	935.31	928.628	931.736	928.787	928.624	928.624	929.35	905.711	905.701	928.598	927.77	910.617	906.204	928.785	922.899	906.169	906.056	910.617	928.87	926.543	929.095	930.486	935.8	930.942	901.507	901.603	930.35	928.628
LI	NV1	397.2	348.289	318.149	353.068	360.905	354.561	315.279	308.916	310.785	382.715	382.692	320.883	330.857	332.429	0	320.134	368.822	332.466	353.948	347.076	951.462	947.626	951.093	950.937	950.774	950.774	947.997	923.237	923.228	950.749	947.054	937.942	920.438	947.702	944.465	920.403	920.29	937.942	947.809	950.268	948.008	949.516	954.791	949.912	916.826	916.922	949.328	947.626
LI	S2-22	392.345	345.112	112.961	361.465	362.138	364.535	325.428	319.764	328.522	376.851	376.829	330.675	332.455	69.5697	320.134	0	378.305	322.835	348.264	352.772	943.424	938.621	940.303	936.837	936.674	936.674	939.22	908.72	908.711	936.648	936.475	921.683	907.616	938.778	931.908	907.581	907.468	921.683	938.863	936.057	939.088	940.479	945.793	940.935	908.598	908.694	940.356	938.621
LI	S3-16	352.532	380.376	368.642	390.036	343.857	385.87	361.853	372.569	383.646	401.317	401.294	377.129	365.932	385.862	368.822	378.305	0	369.01	380.34	375.339	977.055	968.27	968.532	972.949	972.787	972.787	968.967	943.214	943.204	972.761	965.533	959.496	941.16	968.326	966.085	941.125	941.013	959.496	968.411	971.396	968.636	970.242	975.478	970.543	943.105	943.201	969.929	968.27
LI	SC9794	389.616	348.04	314.411	353.699	357.979	359.929	329.442	323.387	343.141	378.309	378.287	300.251	329.638	327.578	332.466	322.835	369.01	0	353.809	345.174	949.583	945.847	942.317	946.741	946.578	946.578	943.255	919.207	919.198	946.552	938.76	933.976	918.119	945.917	940.179	918.084	917.972	933.976	946.002	946.062	946.227	947.754	952.968	948.1	915.992	916.088	947.52	945.847
LI	yb158	382.188	353.098	348.317	372.898	349.607	282.892	345.644	351.251	353.483	382.983	382.961	349.048	349.48	356.84	353.948	348.264	380.34	353.809	0	345.356	946.237	942.265	946.756	945.811	945.648	945.648	944.176	920.318	920.309	945.622	942.338	934.337	919.844	942.317	939.625	919.809	919.697	934.337	942.38	947.004	942.627	944.21	949.476	944.538	913.787	913.883	943.92	942.265
LI	YJ016	382.679	351.551	342.914	374.271	370.059	348.959	341.867	351.404	361.531	373.781	373.759	349.277	343.492	358.767	347.076	352.772	375.339	345.174	345.356	0	963.112	956.382	959.306	959.375	959.212	959.212	956.402	929.108	929.098	959.186	954.591	943.227	929.871	956.329	949.124	929.836	929.724	943.227	956.414	956.625	956.639	958.315	963.615	958.559	929.665	929.736	957.906	956.382
LII	2322	971.92	967.523	961.934	951.176	983.746	970.482	961.868	963.727	941.236	990.302	990.28	965.599	958.161	948.277	964.653	956.503	990.6	962.747	959.355	976.463	0	241.924	207.422	210.904	210.703	210.703	245.471	285.787	285.778	210.677	221.517	280.49	285.081	242.937	268.804	285.046	284.933	280.49	242.911	252.935	243.159	244.074	249.436	245.236	247.562	247.658	244.465	241.924
LII	94-8-112	965.178	961.072	956.94	946.645	975.896	965.285	957.549	959.465	939.299	982.337	982.314	960.468	953.573	941.501	960.763	951.633	981.693	958.959	955.328	969.64	241.924	0	243.765	242.061	241.859	241.859	167.044	266.137	266.128	241.834	252.559	264.526	270.019	7.44008	266.613	269.984	269.871	264.526	7.16668	213.443	7.46178	2.50983	7.97466	9.67022	274.532	274.628	8.72008	0.128989
LII	94-9-119	965.329	967.053	958.651	945.822	974.464	969.742	959.595	963.882	944.081	985.777	985.755	964.41	950.128	944.652	964.278	953.338	981.959	955.38	959.881	972.605	207.422	243.765	0	212.322	212.069	212.095	245.746	286.315	286.306	212.095	216.421	276.727	289.629	244.715	271.829	289.594	289.481	276.727	244.689	249.105	244.936	245.797	251.203	246.914	247.223	247.293	246.216	243.765
LII	95-8-161	969.385	966.786	955.21	945.708	979.948	968.496	955.384	962.576	943.841	982.512	982.49	963.947	956.243	941.662	964.12	949.824	986.437	959.865	958.922	972.674	210.904	242.061	212.322	0	0.348748	0.330185	246.763	282.237	282.228	0.348748	222.356	279.193	284.245	243.18	269.765	284.21	284.098	279.193	243.109	252.944	243.356	244.224	249.598	245.447	246.068	246.164	244.65	242.061
LII	95-8-6	969.221	966.595	955.045	945.543	979.784	968.331	955.193	962.385	943.624	982.348	982.325	963.782	956.078	941.498	963.955	949.659	986.272	959.7	958.758	972.51	210.703	241.859	212.069	0.348748	0	0.147553	246.614	282.036	282.027	0.0773936	222.155	279.017	284.044	242.978	269.563	284.009	283.896	279.017	242.908	252.743	243.155	244.023	249.397	245.246	245.867	245.937	244.436	241.859
LII	95-8-7	969.221	966.595	955.045	945.543	979.784	968.331	955.193	962.385	943.65	982.348	982.325	963.782	956.078	941.498	963.955	949.659	986.272	959.7	958.758	972.51	210.703	241.859	212.095	0.330185	0.147553	0	246.614	282.036	282.027	0.147553	222.155	279.017	284.044	242.978	269.563	284.009	283.896	279.017	242.908	252.743	243.155	244.023	249.397	245.246	245.867	245.937	244.436	241.859
LII	960426-1_4C	966.405	960.824	956.331	945.409	976.221	965.748	958.317	960.083	939.286	982.055	982.033	960.494	955.689	942.233	961.139	952.24	982.4	956.331	957.265	969.66	245.471	167.044	245.746	246.763	246.614	246.614	0	270.738	270.728	246.588	258.893	268.481	274.047	168.6	270.013	274.012	273.9	268.481	168.485	214.796	168.732	169.207	174.62	170.771	277.283	277.353	170.039	167.044
LII	99-578_DP-B1	938.652	938.129	924.57	915.005	951.734	943.482	926.64	934.2	921.117	957.288	957.266	935.528	930.244	918.267	936.036	921.318	956.289	931.95	933.076	941.988	285.787	266.137	286.315	282.237	282.036	282.036	270.738	0	0.0350795	282.01	294.41	242.628	102.061	267.402	275.627	101.956	101.869	242.628	267.243	263.298	267.446	268.218	273.541	269.472	316.907	317.003	268.796	266.137
LII	99-796_DP-E7	938.642	938.119	924.561	914.996	951.725	943.472	926.631	934.191	921.108	957.279	957.257	935.519	930.234	918.257	936.026	921.308	956.28	931.94	933.067	941.978	285.778	266.128	286.306	282.228	282.027	282.027	270.728	0.0350795	0	282.001	294.4	242.619	102.052	267.393	275.617	101.946	101.86	242.619	267.234	263.289	267.437	268.208	273.531	269.462	316.897	316.993	268.787	266.128
LII	A14	969.195	966.569	955.019	945.517	979.757	968.305	955.167	962.359	943.624	982.322	982.299	963.756	956.052	941.471	963.929	949.633	986.246	959.674	958.731	972.484	210.677	241.834	212.095	0.348748	0.0773936	0.147553	246.588	282.01	282.001	0	222.129	278.992	284.018	242.953	269.538	283.983	283.871	278.992	242.882	252.717	243.129	243.997	249.371	245.22	245.841	245.937	244.436	241.834
LII	AB17-319	963.773	963.183	954.852	941.181	972.208	965.331	956.441	959.375	939.682	982.181	982.159	961.955	948.961	940.631	960.183	949.457	978.919	951.774	955.401	967.825	221.517	252.559	216.421	222.356	222.155	222.155	258.893	294.41	294.4	222.129	0	288.408	299.58	253.512	281.463	299.544	299.432	288.408	253.309	261.254	253.565	254.657	260.032	255.582	255.186	255.257	254.849	252.559
LII	ATCC_27562	953.162	950.431	938.554	932.276	967.926	954.788	941.507	947.431	926.552	971.114	971.092	949.515	944.578	923.241	950.944	934.46	972.798	946.924	947.289	956.303	280.49	264.526	276.727	279.193	279.017	279.017	268.481	242.628	242.619	278.992	288.408	0	229.655	265.715	274.09	229.62	229.507	0	265.512	256.443	265.759	266.637	271.973	267.797	310.188	310.284	267.065	264.526
LII	ATCC_29307	937.282	939.756	922.985	914.431	953.959	943.612	925.379	932.295	913.216	956.374	956.352	934.517	929.741	918.766	933.198	920.198	954.208	930.847	932.596	942.762	285.081	270.019	289.629	284.245	284.044	284.044	274.047	102.061	102.052	284.018	299.58	229.655	0	271.283	281.432	0.131036	0.269307	229.655	271.125	264.459	271.327	272.051	277.374	273.331	309.784	309.88	272.678	270.019
LII	ATCC_33147	965.585	961.34	957.1	946.593	976.028	965.405	957.609	959.741	939.475	982.229	982.206	960.433	953.931	941.661	960.84	951.792	981.75	959.03	955.38	969.586	242.937	7.44008	244.715	243.18	242.978	242.978	168.6	267.402	267.393	242.953	253.512	265.715	271.283	0	267.188	271.248	271.136	265.715	0.509677	214.17	0.778984	9.31786	15.2084	2.98742	275.51	275.606	2.06307	7.44008
LII	ATCC_43382	962.427	960.87	950.427	942.536	977.442	964.243	948.285	958.234	935.752	977.211	977.188	957.75	949.663	935.693	957.558	944.827	979.478	953.213	952.651	962.282	268.804	266.613	271.829	269.765	269.563	269.563	270.013	275.627	275.617	269.538	281.463	274.09	281.432	267.188	0	281.397	281.285	274.09	267.074	261.193	267.321	268.763	274.125	269.398	304.73	304.826	268.627	266.613
LII	ATL_6-1306	937.247	939.721	922.949	914.395	953.924	943.577	925.343	932.259	913.181	956.339	956.316	934.482	929.706	918.731	933.162	920.163	954.172	930.811	932.56	942.727	285.046	269.984	289.594	284.21	284.009	284.009	274.012	101.956	101.946	283.983	299.544	229.62	0.131036	271.248	281.397	0	0.189867	229.62	271.09	264.424	271.292	272.016	277.339	273.296	309.749	309.845	272.643	269.984
LII	ATL_71503	937.133	939.607	922.835	914.281	953.81	943.463	925.229	932.145	913.066	956.225	956.202	934.367	929.592	918.617	933.048	920.049	954.058	930.697	932.446	942.612	284.933	269.871	289.481	284.098	283.896	283.896	273.9	101.869	101.86	283.871	299.432	229.507	0.269307	271.136	281.285	0.189867	0	229.507	270.977	264.312	271.18	271.904	277.227	273.183	309.636	309.732	272.53	269.871
LII	B2_C224	953.162	950.431	938.554	932.276	967.926	954.788	941.507	947.431	926.552	971.114	971.092	949.515	944.578	923.241	950.944	934.46	972.798	946.924	947.289	956.303	280.49	264.526	276.727	279.193	279.017	279.017	268.481	242.628	242.619	278.992	288.408	0	229.655	265.715	274.09	229.62	229.507	0	265.512	256.443	265.759	266.637	271.973	267.797	310.188	310.284	267.065	264.526
LII	CECT4604	965.581	961.382	957.186	946.702	976.11	965.446	957.606	959.827	939.562	982.338	982.315	960.519	953.972	941.747	960.949	951.879	981.836	959.117	955.444	969.672	242.911	7.16668	244.689	243.109	242.908	242.908	168.485	267.243	267.234	242.882	253.309	265.512	271.125	0.509677	267.074	271.09	270.977	265.512	0	214.056	0.53138	9.07025	14.9608	2.66966	275.351	275.447	1.78967	7.16668
LII	CECT4606	966.874	964.402	953.979	946.784	977.404	968.612	955.234	961.703	941.77	979.847	979.825	962.889	955.95	939.388	963.442	949.034	984.863	959.177	960.132	969.887	252.935	213.443	249.105	252.944	252.743	252.743	214.796	263.298	263.289	252.717	261.254	256.443	264.459	214.17	261.193	264.424	264.312	256.443	214.056	0	214.303	215.628	220.977	216.403	285.901	285.997	215.552	213.443
LII	CECT4865	965.809	961.61	957.369	946.93	976.364	965.674	957.834	960.055	939.79	982.566	982.543	960.747	954.2	941.975	961.151	952.107	982.064	959.345	955.694	969.9	243.159	7.46178	244.936	243.356	243.155	243.155	168.732	267.446	267.437	243.129	253.565	265.759	271.327	0.778984	267.321	271.292	271.18	265.759	0.53138	214.303	0	9.33956	15.2301	3.00913	275.598	275.694	2.00738	7.46178
LII	CECT4866	967.164	963.11	958.847	948.604	977.803	967.153	959.394	961.324	941.288	984.244	984.221	962.349	955.48	943.386	962.679	953.517	983.692	960.893	957.3	971.6	244.074	2.50983	245.797	244.224	244.023	244.023	169.207	268.218	268.208	243.997	254.657	266.637	272.051	9.31786	268.763	272.016	271.904	266.637	9.07025	215.628	9.33956	0	6.46153	7.82896	276.605	276.701	10.6237	2.45823
LII	CECT4999	972.437	968.419	964.212	953.956	983.138	972.505	964.751	966.707	946.61	989.609	989.586	967.661	960.793	948.773	968.027	958.905	989.001	966.179	962.639	976.974	249.436	7.97466	251.203	249.598	249.397	249.397	174.62	273.541	273.531	249.371	260.032	271.973	277.374	15.2084	274.125	277.339	277.227	271.973	14.9608	220.977	15.2301	6.46153	0	13.7896	281.953	282.049	16.5142	7.92306
LII	CECT5763	967.717	963.548	959.287	948.877	978.246	967.53	959.703	961.924	941.737	984.447	984.425	962.616	956.095	943.848	963.081	953.979	983.998	961.243	957.632	971.848	245.236	9.67022	246.914	245.447	245.246	245.246	170.771	269.472	269.462	245.22	255.582	267.797	273.331	2.98742	269.398	273.296	273.183	267.797	2.66966	216.403	3.00913	7.82896	13.7896	0	277.598	277.694	4.29322	9.67022
LII	CECT5769	938.373	929.371	926.118	914.567	949.144	936.236	927.284	929.028	910.728	956.082	956.059	931.153	924.076	914.005	929.536	921.194	956.179	928.69	926.455	942.553	247.562	274.532	247.223	246.068	245.867	245.867	277.283	316.907	316.897	245.841	255.186	310.188	309.784	275.51	304.73	309.749	309.636	310.188	275.351	285.901	275.598	276.605	281.953	277.598	0	0.121755	276.904	274.532
LII	CECT7030	938.471	929.469	926.216	914.664	949.241	936.333	927.381	929.125	910.799	956.179	956.157	931.25	924.147	914.102	929.633	921.291	956.277	928.788	926.552	942.624	247.658	274.628	247.293	246.164	245.937	245.937	277.353	317.003	316.993	245.937	255.257	310.284	309.88	275.606	304.826	309.845	309.732	310.284	275.447	285.997	275.694	276.701	282.049	277.694	0.121755	0	276.975	274.628
LII	CECT898	967.075	962.895	958.7	948.17	977.605	966.973	959.145	961.318	941.114	983.877	983.854	961.98	955.486	943.247	962.488	953.392	983.375	960.656	957.006	971.186	244.465	8.72008	246.216	244.65	244.436	244.436	170.039	268.796	268.787	244.436	254.849	267.065	272.678	2.06307	268.627	272.643	272.53	267.065	1.78967	215.552	2.00738	10.6237	16.5142	4.29322	276.904	276.975	0	8.72008
LII	CIP8190	965.178	961.072	956.94	946.645	975.896	965.285	957.549	959.465	939.299	982.337	982.314	960.468	953.573	941.501	960.763	951.633	981.693	958.959	955.328	969.64	241.924	0.128989	243.765	242.061	241.859	241.859	167.044	266.137	266.128	241.834	252.559	264.526	270.019	7.44008	266.613	269.984	269.871	264.526	7.16668	213.443	7.46178	2.45823	7.92306	9.67022	274.532	274.628	8.72008	0
LII	E64MW	969.2	965.257	957.132	947.341	981.468	964.751	959.141	961.783	941.978	989.067	989.044	960.553	957.65	941.956	961.923	953.805	986.406	958.489	958.417	972.203	261.977	243.489	261.235	260.903	260.702	260.702	244.86	261.143	261.134	260.676	271.668	253.998	268.417	244.971	268.378	268.382	268.27	253.998	244.768	245.821	245.037	245.578	250.901	247.031	292.415	292.485	246.321	243.489
LII	ENV1	963.319	958.268	946.009	940.298	973.137	959.875	949.23	955.319	935.035	976.793	976.771	958.348	950.727	931.621	956.2	941.982	978.786	952.288	952.919	962.539	270.137	252.138	267.646	264.979	264.778	264.765	251.331	251.849	251.839	264.752	279.029	242.355	264.913	252.755	267.158	264.878	264.766	242.355	252.685	243.949	252.932	254.266	259.628	254.961	301.492	301.563	254.194	252.138
LII	FLA144	937.149	939.624	922.852	914.298	953.826	943.48	925.246	932.162	913.083	956.242	956.219	934.384	929.608	918.634	933.052	920.039	954.049	930.714	932.463	942.629	284.95	269.862	289.446	284.114	283.913	283.913	273.865	101.93	101.921	283.887	299.448	229.524	0.285824	271.152	281.301	0.250744	0.138271	229.524	270.994	264.328	271.196	271.92	277.243	273.2	309.653	309.749	272.547	269.888
LII	JY1305	963.677	956.97	951.958	941.505	974.602	962.436	954.453	955.969	937.784	983.381	983.359	956.439	952.172	937.575	958.362	947.713	982.122	955.51	952.627	965.472	256.974	237.209	260.267	260.411	260.21	260.21	237.989	237.506	237.497	260.184	267.648	241.128	243.999	238.226	260.218	243.964	243.851	241.128	238.09	240.716	238.337	239.382	244.705	240.411	288.538	288.608	239.643	237.209
LII	JY1701	958.661	953.573	939.424	932.88	968.541	958.78	943.376	949.482	929.971	970.029	970.007	952.643	944.558	925.04	952.586	933.946	975.083	945.325	947.692	959.671	266.477	248.387	260.593	261.104	260.903	260.903	249.479	250.104	250.094	260.877	273.259	243.917	258.909	249.368	268.166	258.874	258.761	243.917	249.253	233.56	249.5	250.486	255.803	251.526	298.757	298.853	250.807	248.387
LII	LSU1015	954.895	951.103	938.982	934.716	969.234	955.332	942.398	951.121	930.971	971.546	971.524	950.786	942.334	924.922	950.572	935.47	972.55	946.883	947.641	957.842	259.096	240.764	262.985	257.615	257.414	257.44	242.791	235.017	235.008	257.414	270.185	241.194	237.295	242.242	252.221	237.259	237.147	241.194	242.128	234.877	242.375	242.828	248.164	244.34	286.334	286.43	243.681	240.764
LII	LSU2098	956.837	953.518	943.016	937.862	971.844	957.482	945.469	953.402	933.911	973.906	973.883	953.188	945.129	929.296	953.481	939.642	974.945	949.865	949.703	960.216	256.566	237.814	260.282	255.004	254.803	254.803	239.757	231.528	231.518	254.777	267.697	238.346	234.442	239.292	249.833	234.407	234.295	238.346	239.178	231.77	239.425	239.878	245.214	241.39	283.978	284.074	240.731	237.814
LII	NB-VV-101	958.731	960.23	952.861	939.691	970.808	964.013	952.359	957.007	939.536	982.667	982.645	959.479	944.749	939.337	957.761	948.266	976.164	948.75	954.697	964.816	219.809	253.987	209.985	220.488	220.299	220.299	259.176	292.067	292.058	220.273	220.322	285.519	295.835	254.776	280.47	295.799	295.687	285.519	254.617	259.42	254.886	256.045	261.32	256.849	247.671	247.767	256.17	253.987
LII	NV22	897.719	917.64	907.89	905.102	898.302	920.958	907.777	910.592	893.717	928.925	928.902	912.762	901.199	896.731	912.356	902.31	904.465	903.74	908.616	920.949	347.503	326.759	344.294	345.645	345.444	345.444	332.092	342.509	342.5	345.418	351.619	347.789	347.898	327.772	355.276	347.863	347.75	347.789	327.658	332.887	327.905	328.858	334.181	329.905	372.467	372.563	329.211	326.759
LII	PD-2-51	965.865	961.666	957.47	946.986	976.42	965.73	957.89	960.111	939.846	982.622	982.599	960.803	954.256	942.031	961.233	952.163	982.12	959.401	955.728	969.956	243.204	7.48553	244.982	243.402	243.201	243.201	168.778	267.536	267.527	243.175	253.602	265.805	271.418	0.802735	267.367	271.383	271.27	265.805	0.484972	214.349	0.824438	9.36331	15.2538	2.91836	275.644	275.74	2.08273	7.48553
LII	R02	978.765	975.846	966.273	957.182	989.378	978.69	966.112	973.773	953.807	992.827	992.805	973.938	965.712	950.905	974.363	961.082	994.896	970.318	968.747	981.16	257.063	29.0578	256.461	250.449	250.247	250.247	187.804	276.48	276.471	250.222	264.008	275.074	280.424	22.8523	276.114	280.389	280.277	275.074	22.6047	225.738	22.7966	28.0369	22.3987	21.3996	288.146	288.242	24.0807	29.0578
LII	Ra3	965.678	961.479	957.284	946.799	976.234	965.517	957.703	959.924	939.659	982.409	982.386	960.616	954.07	941.844	961.046	951.976	981.933	959.214	955.541	969.77	243.007	7.28843	244.785	243.205	243.004	243.004	168.555	267.339	267.33	242.978	253.405	265.608	271.221	0.605634	267.17	271.185	271.073	265.608	0.287871	214.152	0.627337	9.16621	15.0567	2.76562	275.421	275.517	1.88563	7.28843
LII	SC9613	945.842	966.169	958.695	942.359	960.38	969.815	960.061	966.908	950.263	987.115	987.092	965.071	956.142	944.674	964.898	955.129	967.384	959.308	960.589	973.767	251.998	273.664	244.801	247.246	247.045	247.045	275.694	299.304	299.294	247.019	252.871	291.935	302.031	274.81	303.11	301.996	301.883	291.935	274.696	279.608	274.917	275.718	281.08	276.924	280.546	280.642	276.249	273.664
LII	SC9629	949.594	967.858	960.843	945.697	960.773	974.488	962.033	967.847	946.57	990.14	990.118	968.397	957.828	946.871	967.432	956.611	968.758	963.309	962.474	974.888	234.53	265.38	237.567	236.714	236.513	236.513	268.48	299.852	299.843	236.487	243.588	297.304	304.1	265.928	290.753	304.065	303.952	297.304	265.813	271.302	266.07	267.504	272.866	268.112	268.617	268.713	267.354	265.38
LII	SC9729	968.367	965.094	954.308	946.484	980.271	965.85	955.351	963.126	943.2	981.968	981.946	965.901	955.918	940.318	963.357	948.792	987.496	959.36	959.919	971.087	212.424	245.077	209.082	207.519	207.318	207.318	246.989	280.482	280.473	207.292	226.78	272.931	286.87	246.319	270.393	286.835	286.722	272.931	246.249	245.148	246.519	247.176	252.525	248.496	247.34	247.436	247.803	245.077
LII	SC9740	936.311	956.715	946.954	928.982	948.603	960.599	949.046	951.625	935.138	975.461	975.438	947.974	949.419	942.457	951.477	942.335	953.903	943.594	949.809	962.303	265.053	285.082	256.747	258.587	258.411	258.411	287.18	318.803	318.793	258.386	267.453	318.597	322.158	286.137	316.028	322.123	322.01	318.597	285.979	292.174	286.226	287.249	292.61	288.32	290.816	290.912	287.532	285.082
LII	SC9761	968.386	965.736	955.048	946.066	977.527	968.936	954.866	962.498	943.339	981.51	981.488	962.516	954.691	940.942	963.2	949.899	985.393	960.938	958.492	971.467	210.314	242.859	151.799	209.268	209.067	209.067	244.278	280.682	280.673	209.041	219.887	275.721	285.093	244.464	269.394	285.058	284.946	275.721	244.216	241.997	244.486	244.802	250.183	246.353	243.275	243.346	245.77	242.859
LII	SREL119	952.316	971.341	963.275	944.731	964.466	976.222	964.435	969.676	957.945	990.154	990.132	969	960.084	948.655	970.867	958.858	969.9	963.214	964.376	978.412	241.159	264.007	241.263	242.704	242.502	242.502	267.52	302.021	302.012	242.477	253.915	298.04	303.802	264.706	293.824	303.767	303.654	298.04	264.592	268.127	264.839	266.131	271.454	266.891	279.553	279.649	266.145	264.007
LII	SREL314	977.776	975.16	966.543	948.398	988.444	980.859	971.288	972.661	953.896	998.086	998.063	975.813	967.006	952.726	975.552	966.023	995.509	968.853	972.224	982.261	267.686	252.938	259.554	266.818	266.642	266.668	255.273	287.888	287.879	266.642	272.719	283.013	291.137	254.059	281.593	291.102	290.99	283.013	253.945	249.279	254.148	254.992	260.354	256.148	303.269	303.365	255.472	252.938
LII	SS108-A3A	960.995	954.234	946.194	937.963	970.457	959.299	948.312	950.274	931.061	975.413	975.39	952.711	946.218	932.656	950.919	943.018	974.708	948.101	946.71	963.795	266.047	248.357	267.063	270.753	270.552	270.552	249.25	257.362	257.353	270.526	283.182	252.647	263.871	249.618	269.126	263.836	263.723	252.647	249.393	245.605	249.685	250.485	255.776	251.695	297.133	297.229	250.969	248.357
LIII	12	763.672	744.273	726.36	725.633	758.488	752.737	729.901	738.933	731.739	760.963	760.941	743.138	731.396	724.856	741.66	726.427	757.766	734.368	744.451	746.639	535.427	527.728	531.351	529.186	529.024	529.024	530.723	535.038	535.029	528.998	546.804	539.223	543.603	528.199	554.832	543.568	543.456	539.223	528.306	528.444	528.576	529.642	534.978	530.369	535.939	536.035	529.78	527.728
LIII	32	763.702	744.232	726.367	725.618	758.473	752.744	729.908	738.94	731.746	760.971	760.948	743.123	731.404	724.814	741.668	726.43	757.751	734.376	744.435	746.624	535.612	527.913	531.58	529.371	529.209	529.209	530.907	535.223	535.213	529.183	546.988	539.408	543.788	528.384	554.973	543.753	543.64	539.408	528.491	528.629	528.76	529.827	535.163	530.554	536.124	536.22	529.965	527.913
LIII	162	763.556	744.138	726.247	725.498	758.353	752.598	729.789	738.82	731.626	760.851	760.828	743.003	731.284	724.721	741.548	726.31	757.631	734.256	744.316	746.504	535.516	527.817	531.484	529.275	529.113	529.113	530.811	535.127	535.117	529.087	546.892	539.312	543.692	528.288	554.921	543.657	543.545	539.312	528.395	528.533	528.665	529.731	535.067	530.458	536.028	536.124	529.869	527.817
LIII	11028	763.534	744.09	726.199	725.449	758.304	752.576	729.74	738.771	731.578	760.802	760.78	742.954	731.235	724.672	741.499	726.288	757.583	734.207	744.267	746.456	535.468	527.769	531.436	529.227	529.065	529.065	530.763	535.079	535.069	529.039	546.844	539.264	543.644	528.24	554.873	543.609	543.497	539.264	528.347	528.485	528.617	529.683	535.019	530.41	535.98	536.076	529.821	527.769
LIII	491771	764.038	744.504	726.568	725.841	758.696	752.968	730.087	739.163	731.925	761.262	761.239	743.413	731.627	725.015	741.846	726.631	757.974	734.644	744.726	746.847	535.034	527.312	530.98	528.837	528.675	528.675	530.307	534.622	534.613	528.649	546.366	538.808	543.188	527.783	554.483	543.152	543.04	538.808	527.891	528.028	528.16	529.226	534.562	529.953	535.568	535.664	529.365	527.312
LIII	BAA87	763.612	744.168	726.277	725.528	758.383	752.654	729.818	738.85	731.656	760.881	760.858	743.033	731.314	724.751	741.578	726.366	757.661	734.286	744.345	746.534	535.52	527.795	531.488	529.279	529.116	529.116	530.815	535.13	535.095	529.09	546.896	539.316	543.696	528.266	554.95	543.661	543.548	539.316	528.373	528.536	528.642	529.664	535	530.391	536.032	536.128	529.847	527.795
LIII	VV4-03	763.582	744.138	726.247	725.498	758.353	752.625	729.789	738.82	731.626	760.851	760.828	743.003	731.284	724.695	741.548	726.31	757.609	734.256	744.316	746.504	535.516	527.817	531.484	529.275	529.113	529.113	530.811	535.127	535.117	529.087	546.892	539.312	543.692	528.288	554.921	543.657	543.545	539.312	528.395	528.533	528.665	529.731	535.067	530.458	536.028	536.124	529.869	527.817
LIII	VV9-09	763.543	744.099	726.208	725.459	758.314	752.585	729.749	738.781	731.587	760.812	760.789	742.964	731.245	724.682	741.509	726.297	757.592	734.217	744.276	746.465	535.477	527.778	531.445	529.236	529.074	529.074	530.773	535.088	535.079	529.048	546.854	539.273	543.653	528.249	554.882	543.618	543.506	539.273	528.357	528.494	528.626	529.692	535.028	530.419	535.989	536.085	529.83	527.778
LIII	VVyb1	763.683	744.239	726.348	725.599	758.454	752.725	729.89	738.921	731.727	760.952	760.929	743.104	731.385	724.822	741.649	726.438	757.732	734.357	744.417	746.605	535.615	527.916	531.584	529.375	529.212	529.212	530.911	535.226	535.217	529.186	546.992	539.412	543.792	528.388	555.021	543.757	543.644	539.412	528.495	528.632	528.764	529.786	535.122	530.513	536.128	536.224	529.969	527.916
LIV	94385	641.633	619.587	607.952	621.964	635.626	613.048	609.475	619.248	612.816	611.614	611.591	610.657	610.765	614.183	618.751	608.407	640.042	610.706	619	616.707	711.768	703.041	706.619	708.079	707.904	707.904	702.028	698.447	698.438	707.878	707.092	695.946	702.339	702.987	708.44	702.304	702.191	695.946	702.961	702.194	703.186	705.096	710.384	705.19	709.749	709.845	704.431	703.041
LIV	Riu1	650.266	630.629	613.85	632.383	637.475	620.769	620.259	626.234	626.342	613.444	613.421	612.749	622.427	618.175	626.94	612.973	649.635	623.468	622.22	621.283	730.817	721.659	727.183	726.302	726.114	726.114	722.679	722.091	722.081	726.088	726.274	721.149	725.486	721.507	729.789	725.451	725.339	721.149	721.52	720.219	721.745	723.695	728.774	723.682	724.705	724.775	722.92	721.659
LV	V252	810.672	797.978	788.614	791.582	812.55	799.066	785.233	798.677	778.004	808.263	808.241	797.11	787.97	785.163	797.963	786.397	819.45	794.078	792.781	798.772	470.957	463.096	465.07	466.168	465.967	465.967	463.332	483.434	483.424	465.941	480.144	475.296	482.648	464.06	482.096	482.613	482.5	475.296	464.078	463.06	464.348	465.133	470.456	466.265	477.993	478.063	465.619	463.096
[truncated: 32 more columns]
